# Supplementary material for: Transcriptional profiling of swine mammary gland during the transition from colostrogenesis to lactogenesis using RNA sequencing
Source: BMC Genomics. 2018 May 3;19:322. doi: 10.1186/s12864-018-4719-5 (PMC5934875; doi:10.1186/s12864-018-4719-5)
Supplement: Supplementary file 1 — Provides an aggregate summary of RNA extraction and quality check for all samples. Mammary tissue was collected on days 14, 10, 6 and 2 before (−) parturition and on day 1 after (+) parturition from three 2nd parity sows. Extraction of RNA and quality evaluation was performed following protocols described by Tramontana et al. (2008) [15]. (XLSX 10 kb) [file 12864_2018_4719_MOESM1_ESM.xlsx]

## Sheet: summary
Sample ID	Time days to parturition	Mass (mg)	RNA Concentration (ng/ul)	RIN
1	-14	9.3	473.53	6.7
2	-14	17.7	757.92	6.7
3	-14	12.2	85.72	6.3
1	-10	19.6	977.97	8.6
2	-10	13.8	1007.79	7.7
3	-10	15.2	409.14	6.7
1	-6	26.6	979.99	8.2
2	-6	27.3	1750.72	8.2
3	-6	29.3	852.2	8.1
1	-2	18.4	829.75	8.7
2	-2	15.7	784.09	8.7
3	-2	28.2	830.40	9.3
1	1	17.0	1056.95	9.4
2	1	23.6	1207.2	9.0
3	1	31.7	809.31	9.1
