# Supplementary material for: Transcriptional profiling of swine mammary gland during the transition from colostrogenesis to lactogenesis using RNA sequencing
Source: BMC Genomics. 2018 May 3;19:322. doi: 10.1186/s12864-018-4719-5 (PMC5934875; doi:10.1186/s12864-018-4719-5)
Supplement: Supplementary file 2 — Provides an aggregate summary of RNA sequencing and alignment for all the samples. mRNA libraries were sequenced on a HiSeq2500 (Illumina Inc.). Quality control metrics were performed on raw sequencing reads using the FASTQC v0.11.15 application. An index of the reference genome was built and single-end clean reads for each individual were aligned to the reference genome by STAR (v2.5.1b). Reads were mapped and annotated to the Sus scrofa genome (v10.2.86), downloaded from EnsemblGenome website (Nov. 2016). Reads aligned were quantified with Subread package (v1.5.0) based on the Refseq gene annotation. (XLSX 10 kb) [file 12864_2018_4719_MOESM2_ESM.xlsx]

## Sheet: summary
Sample ID	Time days to parturition	Total Reads	Total Mapped Reads	Percent Mapped	Uniquely mapped Reads	Percent uniquely mapped	Reads mapped to annotated exons
1	-14	30977882	28530182	92.1%	26049171	91.3%	18924790
2	-14	31749008	29241577	92.1%	26662181	91.2%	19292238
3	-14	28119604	25931870	92.2%	23632716	91.1%	16862026
1	-10	31167527	28730778	92.2%	26202356	91.2%	19238556
2	-10	27627300	25520346	92.4%	23356330	91.5%	17280281
3	-10	27913828	25648864	91.9%	23372282	91.1%	17048788
1	-6	28389469	26134316	92.1%	23946131	91.6%	17726719
2	-6	28896592	26677836	92.3%	24500842	91.8%	18261982
3	-6	29503599	27221174	92.3%	24889449	91.4%	18274050
1	-2	29505106	27138019	92.0%	25011949	92.2%	19222359
2	-2	30207980	27794713	92.0%	25783333	92.8%	19952918
3	-2	21095245	19535089	92.6%	17944543	91.9%	13459054
1	1	15360190	13983211	91.0%	13130206	93.9%	10782343
2	1	17917675	16454059	91.8%	15185453	92.3%	11416874
3	1	24317858	22265447	91.6%	20539061	92.2%	15744454
