# Supplementary material for: Transcriptional profiling of swine mammary gland during the transition from colostrogenesis to lactogenesis using RNA sequencing
Source: BMC Genomics. 2018 May 3;19:322. doi: 10.1186/s12864-018-4719-5 (PMC5934875; doi:10.1186/s12864-018-4719-5)
Supplement: Supplementary file 3 — Provides the complete list of differentially expressed genes (DEG) resulting from differential expression (DE) analysis of RNAseq data of swine mammary gland tissue harvested in late-pregnancy through farrowing and used for Dynamic Impact Approach (DIA) and Ingenuity Pathway Analysis (IPA) analyses. Moreover, it provides additional discussion points, omitted from the main body of the manuscript. (XLSX 1239 kb) [file 12864_2018_4719_MOESM3_ESM.xlsx]

## Sheet: DEG
gene_ID	ensembl_ID	symbol	FDR	FC_time10vstime14	pvalue_time10vstime14	FC_time6vstime14	pvalue_time6vstime14	FC_time2vstime14	pvalue_time2vstime14	FC_time1vstime14	pvalue_time1vstime14
100142667	ENSSSCG00000000042	NA	0.00241456	-1.0011	0.999816	1.13125	0.850494	1.19341	0.650514	3.37791	0.000712043
100152378	ENSSSCG00000022090	NA	0.928094	-1.19793	0.999816	-1.00092	0.901562	-1.07462	0.717481	-1.08278	0.820306
100153332	ENSSSCG00000006037	NA	0.129664	-1.16982	0.999816	1.07474	0.753907	1.0844	0.624308	-1.04598	0.541408
100511100	ENSSSCG00000025676	NA	0.96758	-1.08774	0.999816	1.08034	0.946278	-1.0232	0.856225	1.07101	0.736413
100511204	ENSSSCG00000003981	NA	0.441717	-1.14062	0.999816	-1.03642	0.890367	-1.17987	0.383782	-1.22798	0.23669
100511406	ENSSSCG00000017623	NA	0.931768	-1.13233	0.999816	-1.17251	0.852986	-1.2409	0.696908	-1.03759	0.942613
100522163	ENSSSCG00000011956	TRMT10C	0.135209	-1.17564	0.999816	-1.0689	0.595351	-1.11048	0.586011	-1.00335	0.0938179
100523672	ENSSSCG00000002792	HSF4	0.141612	1.04637	0.999816	-1.06784	0.869889	-1.30479	0.250782	-1.26476	0.296538
100620238	ENSSSCG00000027351	ZNF454	0.039017	-1.11706	0.999816	-1.13903	0.602913	-1.43487	0.0852924	-1.90736	0.012181
100623805	ENSSSCG00000017768	NA	0.567689	-1.23685	0.999816	-1.49623	0.590329	-1.07401	0.668631	-1.54967	0.46114
100623898	ENSSSCG00000014189	NA	0.351693	-1.16329	0.999816	-1.16717	0.81052	1.1893	0.559522	-1.24615	0.452352
100624036	ENSSSCG00000026626	NA	0.228903	1.03405	0.999816	-1.00294	0.986303	1.13834	0.472041	1.36053	0.0831373
100624417	ENSSSCG00000011621	SEC61A1	0.000983699	1.0166	0.999816	1.14796	0.756927	1.80524	0.0405323	2.82472	0.000442322
100627275	ENSSSCG00000014562	NA	0.560956	-1.14579	0.999816	-1.00854	0.776814	-1.16711	0.70965	-1.34089	0.346051
100737177	ENSSSCG00000000042	NA	0.00241456	-1.0011	0.999816	1.13125	0.850494	1.19341	0.650514	3.37791	0.000712043
100737439	ENSSSCG00000022090	NA	0.928094	-1.19793	0.999816	-1.00092	0.901562	-1.07462	0.717481	-1.08278	0.820306
100737571	ENSSSCG00000001871	NA	0.155818	1.10661	0.999816	-1.04391	0.757891	-1.03741	0.905109	1.4484	0.146003
100737591	ENSSSCG00000017623	NA	0.931768	-1.13233	0.999816	-1.17251	0.852986	-1.2409	0.696908	-1.03759	0.942613
100738134	ENSSSCG00000011306	ZNF502	0.481093	-1.0514	0.999816	-1.29931	0.437649	-1.13443	0.624207	-1.17994	0.514595
100738857	ENSSSCG00000005382	TGFBR1	0.505227	-1.22604	0.999816	-1.3122	0.554936	-1.171	0.544699	-1.04882	0.895213
102164512	ENSSSCG00000003739	ZNF397	0.509129	-1.04368	0.999816	1.00383	0.918294	-1.07109	0.646563	-1.16422	0.436052
106504181	ENSSSCG00000012816	CMC4	0.614803	-1.19089	0.999816	-1.1868	0.774568	-1.35002	0.41965	-1.24828	0.530932
397211	ENSSSCG00000001414	CSNK2B	0.391106	-1.02671	0.999816	-1.04474	0.906596	-1.08066	0.602447	-1.23195	0.173506
404696	ENSSSCG00000011402	HYAL3	0.559282	-1.0513	0.999816	-1.14889	0.707496	-1.12188	0.53384	-1.11585	0.657899
414388	ENSSSCG00000004570	TPM1	0.0770105	-1.04004	0.999816	-1.07273	0.855042	-1.09234	0.766679	1.31581	0.0351366
780432	ENSSSCG00000003166	RPL13A	0.156485	1.03462	0.999816	1.07698	0.74603	-1.07839	0.698202	-1.40032	0.211312
100034246	ENSSSCG00000017990	PIK3R6	0.0257658	-1.00485	0.999816	1.10465	0.77296	-1.13525	0.588202	-1.78365	0.0136173
100037270	ENSSSCG00000010876	DESI2	0.0634536	1.05742	0.999816	-1.02256	0.955196	1.12464	0.554139	1.47446	0.0192806
100037271	ENSSSCG00000004193	ENPP1	0.522419	1.1647	0.999816	1.02078	0.97937	-1.20531	0.663452	1.30924	0.417781
100037272	ENSSSCG00000008443	EPAS1	0.000169709	1.14637	0.999816	1.38034	0.110282	1.54918	0.0081395	2.05556	2.73e-05
100037274	ENSSSCG00000003718	TAF4B	0.0877641	-1.0964	0.999816	-1.33287	0.283812	-1.18427	0.36202	-1.5331	0.0197925
100037275	ENSSSCG00000009222	SPARCL1	0.0251113	1.21239	0.999816	1.06685	0.860661	-1.04975	0.834652	-1.44184	0.0333495
100037285	ENSSSCG00000025831	NA	0.000415253	-1.072	0.999816	-1.03316	0.93981	-1.18829	0.404469	-2.55237	0.000116456
100037287	ENSSSCG00000004401	DDO	0.11525	-1.04826	0.999816	1.29418	0.397658	1.30321	0.209837	1.34435	0.108276
100037289	ENSSSCG00000012853	IRF7	0.0135082	1.04724	0.999816	1.61482	0.230245	1.05203	0.880172	1.98754	0.00633096
100037290	ENSSSCG00000007143	MAVS	0.422084	1.04204	0.999816	1.12983	0.48569	1.07212	0.587466	-1.02988	0.798257
100037292	ENSSSCG00000011630	ACKR4	1.08e-05	-1.09176	0.999816	-1.23851	0.817153	1.64571	0.296172	15.7202	4.9e-06
100037293	ENSSSCG00000001231	SLA-1	0.746024	1.25499	0.999816	1.3789	0.723804	1.03396	0.963895	1.53116	0.354193
100037294	ENSSSCG00000016916	IL6ST	0.280729	-1.18421	0.999816	1.06683	0.894804	-1.185	0.556368	1.22153	0.38853
100037295	ENSSSCG00000012322	KDM5C	0.0375756	1.0432	0.999816	1.16441	0.298992	1.22953	0.050878	1.23364	0.0166764
100037296	ENSSSCG00000012117	TLR7	0.190314	1.30089	0.999816	1.08491	0.843165	-1.13113	0.640982	-1.06578	0.792487
100037299	ENSSSCG00000010292	P4HA1	0.000646487	1.10471	0.999816	-1.10304	0.59585	1.04323	0.755914	1.59125	0.000369708
100037300	ENSSSCG00000025028	XIAP	0.0383936	1.05783	0.999816	1.38587	0.285159	1.38713	0.124925	1.64915	0.0110806
100037301	ENSSSCG00000029413	DNMT3A	0.0719362	-1.10329	0.999816	1.07808	0.786235	-1.12476	0.501562	-1.40312	0.0364353
100037303	ENSSSCG00000010433	SGMS1	0.000627914	-1.07432	0.999816	1.39085	0.161199	1.42617	0.0347675	-1.32529	0.0330001
100037305	ENSSSCG00000015720	BIN1	0.166035	1.1062	0.999816	-1.12711	0.642404	-1.1979	0.283816	1.02507	0.881584
100037921	ENSSSCG00000001457	SLA-DQB1	0.0135596	1.21219	0.999816	-1.13086	0.618843	-1.19473	0.262593	-1.34105	0.0372112
100037936	ENSSSCG00000030697	CAPN7	0.503017	-1.04348	0.999816	-1.06125	0.705323	1.0249	0.829711	-1.0926	0.302813
100037937	ENSSSCG00000015801	TLR3	0.0481533	-1.02895	0.999816	1.19347	0.526567	-1.09463	0.679003	1.43009	0.0366036
100037938	ENSSSCG00000014369	CD14	0.00370047	1.1892	0.999816	-1.00859	0.996849	-1.13088	0.942231	24.6499	0.00152471
100037941	ENSSSCG00000003805	PDE4B	0.575946	-1.14676	0.999816	1.19238	0.728251	1.1284	0.739196	-1.09315	0.795973
100037944	ENSSSCG00000006796	CHI3L2	0.00017667	1.27736	0.999816	1.29606	0.828247	1.12111	0.894662	16.8988	5.81e-05
100037948	ENSSSCG00000010570	KCNIP2	0.348383	-1.27922	0.999816	-1.12486	0.693064	-1.10002	0.644272	-1.29806	0.145713
100037949	ENSSSCG00000022508	UIMC1	0.931397	1.00183	0.999816	-1.05062	0.821572	-1.01627	0.917842	-1.05806	0.630561
100037950	ENSSSCG00000023747	NA	0.702714	-1.08782	0.999816	-1.00755	0.975848	1.01395	0.920199	-1.00531	0.962575
100037955	ENSSSCG00000005840	C8G	0.0212713	1.03717	0.999816	-1.2221	0.668155	-2.02472	0.0504974	-2.2846	0.0203505
100037958	ENSSSCG00000024886	CAPZA2	0.91093	-1.04585	0.999816	-1.05306	0.946777	-1.21468	0.654878	1.05275	0.895191
100037960	ENSSSCG00000016052	MFSD6	0.00124326	1.04857	0.999816	1.36706	0.274238	1.59135	0.0317967	2.1607	0.000294017
100037961	ENSSSCG00000023666	CTSB	0.0295843	1.19498	0.999816	1.06616	0.902115	1.0519	0.873889	1.9123	0.00685254
100037966	ENSSSCG00000000910	SOCS2	0.417866	1.14445	0.999816	1.13363	0.683929	1.25333	0.238344	1.00792	0.969894
100037967	ENSSSCG00000016929	PDE4D	0.00497129	-1.37038	0.999816	-1.17555	0.639516	-1.6386	0.0490271	-2.72218	0.000714226
100037968	ENSSSCG00000014816	NA	0.484516	1.00392	0.999816	1.17102	0.643241	1.08111	0.760147	-1.13951	0.554811
100037969	ENSSSCG00000004165	PDE7B	0.195844	1.14417	0.999816	1.25285	0.35231	1.1492	0.434611	-1.05034	0.780886
100037972	ENSSSCG00000002041	SLC7A7	0.150005	-1.0311	0.999816	1.22936	0.75919	-1.00986	0.986105	1.97042	0.0552368
100037976	ENSSSCG00000009429	TNFSF11	0.0212894	-1.08808	0.999816	-1.67094	0.394287	-2.6075	0.0550395	-4.80905	0.00765174
100037978	ENSSSCG00000013524	C19orf70	0.058544	1.17549	0.999816	1.04962	0.795697	1.19989	0.0992876	1.27365	0.0167563
100037979	ENSSSCG00000027156	NA	0.876175	1.19782	0.999816	1.00504	0.995642	-1.04889	0.94012	-1.17504	0.744329
100037981	ENSSSCG00000013581	PET100	0.122569	1.15298	0.999816	1.21533	0.451545	1.2161	0.280914	1.48427	0.0167563
100037982	ENSSSCG00000015384	TOMM7	0.00853246	1.12849	0.999816	-1.01959	0.924054	1.19481	0.0822464	-1.15336	0.105611
100037984	ENSSSCG00000029179	HIGD2A	0.000450218	1.05044	0.999816	1.0592	0.861264	-1.06303	0.762166	-2.23731	0.00023878
100037985	ENSSSCG00000009063	NDUFC1	0.0482622	-1.00919	0.999816	-1.09561	0.738263	1.11376	0.538532	-1.41244	0.0337222
100037986	ENSSSCG00000004846	MCEE	0.194225	1.105	0.999816	-1.05791	0.818166	1.18809	0.210677	1.00792	0.957403
100037987	ENSSSCG00000028167	SLIRP	0.0271876	1.21315	0.999816	1.06496	0.721312	1.11205	0.336029	-1.1153	0.277786
100037989	ENSSSCG00000006070	COX6C	0.0846886	1.0923	0.999816	1.05206	0.81336	1.1395	0.285627	-1.13774	0.201235
100037990	ENSSSCG00000014145	NA	0.157492	1.10396	0.999816	1.02803	0.874372	1.16984	0.0990353	1.01979	0.82102
100037991	ENSSSCG00000003683	NDUFV2	0.120213	1.14181	0.999816	1.06245	0.870831	1.38148	0.107652	-1.06782	0.715038
100037992	ENSSSCG00000005590	PSMB7	0.0166458	1.06182	0.999816	-1.02227	0.916284	1.06501	0.56832	-1.2546	0.01599
100037993	ENSSSCG00000001543	NA	8.41e-05	1.14432	0.999816	1.13918	0.310771	1.15376	0.106306	-1.42119	0.000302718
100037994	ENSSSCG00000011272	RPL14	0.00294069	1.10134	0.999816	1.18521	0.307884	1.20356	0.106774	-1.24289	0.028405
100037995	ENSSSCG00000025507	RPL27	3.75e-05	1.09418	0.999816	1.10356	0.41047	1.15074	0.0937678	-1.50686	6.83e-05
100037996	ENSSSCG00000021825	RPS21	0.0130797	1.16329	0.999816	1.23221	0.234906	1.27917	0.04653	-1.06223	0.546732
100037997	ENSSSCG00000000374	RPS26	0.000283924	1.07423	0.999816	1.11011	0.556823	1.1669	0.190356	-1.55284	0.000528961
100037998	ENSSSCG00000008245	TMSB10	0.19067	1.11396	0.999816	-1.07987	0.813469	-1.2578	0.216076	-1.04498	0.795819
100037999	ENSSSCG00000004570	TPM1	0.0411988	-1.1053	0.999816	-1.09691	0.882798	-1.16728	0.673343	1.8299	0.032604
100038000	ENSSSCG00000004480	COX7A2	0.636236	1.1007	0.999816	-1.01526	0.971085	1.16924	0.404469	1.06397	0.717951
100038002	ENSSSCG00000027072	ATPIF1	0.00174745	1.14695	0.999816	1.0398	0.804717	1.12489	0.194155	-1.26136	0.00865311
100038004	ENSSSCG00000010224	EGR2	0.0549023	1.45347	0.999816	-1.30201	0.731699	-1.83372	0.230706	-2.23582	0.11338
100038009	ENSSSCG00000030125	SEP15	0.0202777	1.07341	0.999816	1.07991	0.859314	1.52201	0.080569	1.76637	0.00732254
100038011	ENSSSCG00000005311	CD72	0.00925521	1.22909	0.999816	-1.26228	0.468656	1.06647	0.795699	-1.7782	0.0174391
100038012	ENSSSCG00000003090	NECTIN2	0.00314469	-1.05156	0.999816	1.01533	0.973226	1.01828	0.94443	1.88617	0.00143789
100038014	ENSSSCG00000008207	RPIA	0.00403197	1.05158	0.999816	1.08138	0.683956	1.29657	0.0435317	-1.23457	0.0486075
100038015	ENSSSCG00000013932	LPAR2	0.23519	1.05218	0.999816	-1.35102	0.626968	-1.58371	0.279528	1.16091	0.680524
100038017	ENSSSCG00000012445	LPAR4	0.0190964	1.11993	0.999816	1.74052	0.325258	1.65492	0.202653	-2.01596	0.130367
100038022	ENSSSCG00000002907	NA	0.160338	1.17195	0.999816	1.12051	0.683956	1.39729	0.0638906	1.19401	0.2201
100038023	ENSSSCG00000005169	NA	4.78e-05	1.05536	0.999816	1.08157	0.608038	1.11844	0.251695	-1.67312	4.79e-05
100038025	ENSSSCG00000000648	CLEC7A	0.909513	1.27468	0.999816	1.12839	0.930159	1.3383	0.685155	-1.06289	0.935847
100038026	ENSSSCG00000009542	TNFSF13B	0.34135	-1.27762	0.999816	-1.13343	0.750719	-1.42013	0.175778	-1.09511	0.708817
100038029	ENSSSCG00000004945	RPL4	0.000344767	1.0394	0.999816	1.14217	0.374735	1.18155	0.109717	-1.40943	0.00113122
100038030	ENSSSCG00000028420	EIF4E	0.213813	1.02395	0.999816	-1.25676	0.33594	-1.05999	0.751256	-1.15357	0.298473
100038033	ENSSSCG00000005055	LGALS3	0.017919	-1.02337	0.999816	-1.47267	0.340949	-1.90274	0.0464385	-2.27266	0.00975502
100038330	ENSSSCG00000023562	SNRPE	0.000358809	1.03176	0.999816	-1.21051	0.225692	-1.1206	0.266195	-1.65194	0.000113658
100048931	ENSSSCG00000009334	HSPH1	0.0165267	1.15337	0.999816	-1.65841	0.169429	-1.1491	0.58134	1.12262	0.574222
100048932	ENSSSCG00000028322	BTG2	0.00121229	-1.14165	0.999816	1.20331	0.702235	1.38558	0.274801	3.0302	0.000434219
100048933	ENSSSCG00000005264	NA	0.0028768	-1.19736	0.999816	-1.02542	0.943144	-1.02113	0.922004	1.60386	0.00348956
100048951	ENSSSCG00000030305	SLC15A2	0.219411	1.47339	0.999816	1.0152	0.983483	1.25858	0.478254	1.51914	0.122324
100048954	ENSSSCG00000015034	SDHD	0.0336813	1.04041	0.999816	-1.02159	0.914161	1.15328	0.142753	1.22305	0.0179231
100048955	ENSSSCG00000029371	C5AR1	0.026705	1.29493	0.999816	-1.0885	0.817776	-1.15753	0.522479	-1.44824	0.0773509
100048957	ENSSSCG00000012014	BTG3	0.197059	1.21532	0.999816	1.12586	0.829951	1.51917	0.175249	1.6281	0.0613622
100048958	ENSSSCG00000005284	GNA14	0.0638844	1.18409	0.999816	1.00673	0.993336	1.14426	0.754045	2.18139	0.016624
100048959	ENSSSCG00000021306	GJC1	0.370628	1.20689	0.999816	-1.02972	0.950182	-1.0142	0.963395	-1.15938	0.504759
100048964	ENSSSCG00000008638	YWHAQ	0.0110732	-1.05506	0.999816	-1.17883	0.311512	-1.23457	0.0668054	-1.39902	0.0019902
100048965	ENSSSCG00000009072	PGRMC2	0.29332	-1.03271	0.999816	-1.13741	0.436628	-1.05295	0.679482	1.04905	0.640223
100048996	ENSSSCG00000017297	CYB561	0.996478	-1.10649	0.999816	-1.04422	0.958374	-1.02476	0.96257	-1.04388	0.914117
100049656	ENSSSCG00000006887	CNN3	0.000131944	-1.15007	0.999816	-1.59161	0.107541	-2.15309	0.00239325	-2.65181	4.19e-05
100049657	ENSSSCG00000007520	GNAS	0.856772	-1.00567	0.999816	1.01417	0.956642	1.06467	0.635727	-1.02472	0.831169
100049658	ENSSSCG00000007309	RBM39	0.985269	1.01044	0.999816	-1.0249	0.900921	1.0047	0.971563	1.00418	0.966536
100049662	ENSSSCG00000022101	BRCA1	0.0113915	1.38378	0.999816	1.09364	0.846443	1.25624	0.377871	-1.7495	0.0397467
100049663	ENSSSCG00000007527	EDN3	0.00121525	-1.01343	0.999816	-1.28136	0.542391	-1.87357	0.0550395	-6.79465	0.000316352
100049664	ENSSSCG00000000251	KRT1	0.794222	2.20597	0.999816	1.15274	0.983926	-18.6903	0.703544	-20.754	0.652214
100049668	ENSSSCG00000001036	TFAP2A	0.00451499	-1.1918	0.999816	-1.05891	0.88142	-1.07122	0.766574	1.69328	0.00522873
100049673	ENSSSCG00000011699	HPS3	0.322149	-1.02797	0.999816	-1.0198	0.967657	-1.35991	0.189994	-1.19069	0.406123
100049674	ENSSSCG00000009960	HPS4	0.179158	1.06129	0.999816	1.05974	0.773369	-1.06109	0.656808	-1.15253	0.184723
100049675	ENSSSCG00000010573	HPS6	0.423435	-1.10066	0.999816	1.01033	0.982392	-1.09685	0.694887	1.18378	0.361722
100049677	ENSSSCG00000026619	BLOC1S5	0.466956	1.04109	0.999816	1.06579	0.829969	1.19483	0.287641	1.189	0.229219
100049679	ENSSSCG00000001992	RABGGTA	0.924878	-1.0265	0.999816	1.03671	0.897663	1.05323	0.755459	-1.0017	0.991932
100049681	ENSSSCG00000004383	OSTM1	0.178096	1.05233	0.999816	1.08855	0.754912	1.14888	0.41217	1.35331	0.0370078
100049682	ENSSSCG00000007930	MGRN1	0.409001	-1.15165	0.999816	1.03522	0.922862	-1.01174	0.960561	1.11167	0.504262
100049688	ENSSSCG00000020707	TNFRSF11B	0.784366	1.02806	0.999816	1.09722	0.969468	-1.22326	0.891332	2.00724	0.440108
100049689	ENSSSCG00000028377	CRYZL1	0.000983166	-1.05748	0.999816	-1.11867	0.461308	-1.17438	0.133653	-1.69907	0.000158248
100049693	ENSSSCG00000005654	SPTAN1	0.281263	1.00512	0.999816	1.07978	0.666351	-1.05637	0.653411	-1.10101	0.300472
100049694	ENSSSCG00000008513	BIRC6	0.927006	-1.02816	0.999816	-1.04383	0.860813	-1.00857	0.960907	-1.0753	0.525049
100049696	ENSSSCG00000024505	TNNI3	0.309141	-1.1916	0.999816	-1.35756	0.490926	-1.63389	0.138139	-1.17672	0.581602
100049697	ENSSSCG00000001062	DTNBP1	0.172258	-1.05052	0.999816	-1.09866	0.657936	-1.23427	0.132844	1.03431	0.799173
100049698	ENSSSCG00000014235	SNCAIP	0.140897	-1.42366	0.999816	-1.07874	0.873554	-1.05096	0.87575	-1.67879	0.0579802
100049699	ENSSSCG00000014063	SFXN1	0.275661	1.11145	0.999816	1.11225	0.741404	1.36967	0.111364	1.11042	0.540677
100049701	ENSSSCG00000013368	HPS5	0.302477	1.12449	0.999816	1.0457	0.838908	1.19932	0.139088	1.09761	0.390173
100049702	ENSSSCG00000028005	NA	0.0870475	1.10566	0.999816	1.21445	0.307645	1.19254	0.178732	1.34246	0.0144662
100049704	ENSSSCG00000012841	PNPLA2	0.00639169	-1.13874	0.999816	1.10221	0.782169	1.11031	0.643748	1.79631	0.00327732
100101470	ENSSSCG00000007153	ATRN	0.0333808	1.05481	0.999816	1.03525	0.829779	1.1105	0.24121	-1.14463	0.0789826
100101473	ENSSSCG00000000914	BTG1	0.0463858	-1.06878	0.999816	1.05213	0.914161	1.04796	0.867538	1.61304	0.0184429
100101474	ENSSSCG00000005679	ASB6	0.122679	1.16863	0.999816	1.22642	0.258634	1.11074	0.416095	1.28273	0.0287991
100101476	ENSSSCG00000003190	ADM5	0.179559	1.04732	0.999816	-1.27618	0.645849	-1.51534	0.250652	-1.84176	0.0955795
100101551	ENSSSCG00000027331	COL6A3	0.0559776	1.16587	0.999816	1.04757	0.930159	-1.08095	0.789603	-1.56036	0.0410569
100101552	ENSSSCG00000028022	COL6A2	0.0480593	-1.04905	0.999816	-1.29265	0.408911	-1.63727	0.0360384	-1.28425	0.155286
100101921	ENSSSCG00000008153	SLC9A2	0.00675334	1.09792	0.999816	1.28963	0.637447	1.5914	0.177196	2.91877	0.00128628
100101923	ENSSSCG00000000261	IGFBP6	0.164684	1.2686	0.999816	-1.44788	0.469564	-1.23877	0.565761	1.01308	0.97141
100101924	ENSSSCG00000016289	EIF4E2	0.21071	-1.01189	0.999816	-1.07385	0.573369	1.06827	0.440595	1.04764	0.531278
100101925	ENSSSCG00000015599	PPP2R5A	0.00310472	-1.06786	0.999816	1.10657	0.50607	1.13306	0.22346	1.38159	0.00154786
100101926	ENSSSCG00000017155	EIF4A3	0.0493068	-1.07764	0.999816	-1.276	0.160907	-1.12619	0.287973	-1.26262	0.021476
100101928	ENSSSCG00000011803	EIF4A2	0.125414	1.08708	0.999816	1.00283	0.993017	-1.08503	0.62048	-1.24554	0.0861313
100101929	ENSSSCG00000017957	EIF4A1	0.0538582	1.04733	0.999816	-1.13036	0.614037	-1.04301	0.816848	-1.37552	0.0215988
100113409	ENSSSCG00000005970	SQLE	0.00079907	-1.16452	0.999816	-1.25604	0.731699	-1.19841	0.6933	3.52335	0.000714226
100113410	ENSSSCG00000001718	NA	0.373504	1.05701	0.999816	1.16359	0.693036	1.13743	0.629166	1.43207	0.0955795
100113423	ENSSSCG00000005383	ALG2	0.00206615	1.0204	0.999816	-1.02634	0.948503	1.14	0.513206	1.94338	0.000730688
100113425	ENSSSCG00000005045	BMP4	0.0192632	1.03975	0.999816	1.07701	0.868015	1.06151	0.837444	1.88532	0.00503589
100124375	ENSSSCG00000013389	CYP2R1	0.0178893	-1.14178	0.999816	-1.09456	0.724581	1.00999	0.961959	-1.6234	0.00451974
100124376	ENSSSCG00000001424	SKIV2L	0.116421	-1.01859	0.999816	-1.05785	0.713652	-1.04111	0.701917	1.1368	0.109904
100124377	ENSSSCG00000001419	SLC44A4	0.00330614	-1.14394	0.999816	-1.29297	0.507393	-1.54963	0.11585	-3.91776	0.000504489
100124378	ENSSSCG00000007475	MOCS3	0.737982	-1.11063	0.999816	-1.09864	0.737188	-1.01637	0.942668	-1.15335	0.366642
100124379	ENSSSCG00000007474	DPM1	0.166347	-1.00333	0.999816	-1.08134	0.602535	1.10315	0.311728	-1.05168	0.566425
100124380	ENSSSCG00000001421	ZBTB12	0.000355851	-1.03927	0.999816	-1.27996	0.447641	-2.00158	0.0157238	-4.82154	0.000110243
100124381	ENSSSCG00000001418	NEU1	0.00030613	1.09129	0.999816	1.2279	0.230402	1.43749	0.00947845	1.77525	5.99e-05
100124382	ENSSSCG00000001420	EHMT2	0.000540817	-1.07521	0.999816	-1.15879	0.410886	-1.44431	0.0132738	-1.77951	0.000137041
100124383	ENSSSCG00000024914	CFB	0.0269247	-1.02413	0.999816	1.03985	0.975668	-1.15678	0.837313	3.32436	0.012165
100124384	ENSSSCG00000001423	NELFE	0.630344	1.03758	0.999816	-1.00161	0.99393	-1.05351	0.630109	-1.05788	0.53343
100124385	ENSSSCG00000001425	DXO	0.0461972	-1.00765	0.999816	-1.268	0.237312	-1.09395	0.520928	1.09704	0.427566
100124386	ENSSSCG00000015730	NIFK	0.125752	1.00838	0.999816	-1.32184	0.268884	-1.05854	0.768432	-1.22825	0.167808
100124526	ENSSSCG00000006452	CD1D	0.0599441	1.14337	0.999816	1.0475	0.910981	-1.45907	0.108941	-1.12729	0.57254
100125343	ENSSSCG00000021159	NA	0.453897	1.03383	0.999816	-1.53387	0.522225	-1.4921	0.401553	-1.22271	0.645127
100125345	ENSSSCG00000009642	STC1	0.862312	1.07175	0.999816	1.10985	0.932273	1.13422	0.860558	1.51159	0.405823
100125349	ENSSSCG00000009901	SIRT4	0.130448	1.19753	0.999816	1.00664	0.987129	1.00162	0.994567	-1.22416	0.228765
100125375	ENSSSCG00000016635	CAV2	0.213963	-1.04512	0.999816	1.2339	0.64729	1.52135	0.147687	1.1176	0.665304
100125376	ENSSSCG00000016636	TES	0.118187	-1.05203	0.999816	-1.06918	0.858773	-1.02173	0.9341	1.35735	0.0717653
100125538	ENSSSCG00000018005	MYH1	0.00123462	1.77233	0.999816	2.74522	0.452856	2.58916	0.313223	28.9521	0.000197164
100125551	ENSSSCG00000005610	NA	0.143728	-1.00755	0.999816	1.02138	0.969468	1.0556	0.858157	-1.62323	0.0661084
100125552	ENSSSCG00000010068	NA	0.135134	-1.1684	0.999816	-1.00703	0.990001	-1.20788	0.522872	1.38848	0.156621
100125555	ENSSSCG00000006175	LY96	0.00907097	1.06517	0.999816	1.08833	0.949591	1.00131	0.99884	5.02265	0.00323028
100125826	ENSSSCG00000014173	LNPEP	0.0122624	1.06777	0.999816	1.17488	0.838923	2.10315	0.0840938	3.03329	0.00444809
100125839	ENSSSCG00000007503	RAE1	0.591861	-1.06822	0.999816	-1.11679	0.503036	-1.0188	0.892493	-1.08996	0.379849
100125953	ENSSSCG00000025964	TOR1A	0.0599831	1.13616	0.999816	1.03477	0.88392	1.10354	0.448833	1.34639	0.0110101
100125955	ENSSSCG00000006203	COPS5	0.250121	1.06938	0.999816	1.03175	0.911627	1.23503	0.129585	1.02537	0.850625
100125959	ENSSSCG00000000488	MDM2	0.555291	1.14326	0.999816	-1.01364	0.964881	1.01539	0.934515	1.03726	0.797477
100125960	ENSSSCG00000009241	COPS4	0.3149	-1.00949	0.999816	-1.10322	0.414703	-1.0042	0.969478	-1.08278	0.254069
100125963	ENSSSCG00000024495	SELPLG	0.144563	-1.00924	0.999816	-1.03868	0.943116	-1.61575	0.100624	-1.02651	0.926845
100125967	ENSSSCG00000003549	LDLRAP1	0.0586374	1.01916	0.999816	1.22913	0.370694	1.33279	0.0797327	1.33531	0.0373929
100125968	ENSSSCG00000018033	UBB	0.12523	1.10489	0.999816	1.1094	0.450407	1.17382	0.0934952	1.19815	0.0265008
100125971	ENSSSCG00000014558	SIRT3	0.71241	1.05158	0.999816	1.06697	0.691564	1.00061	0.996965	-1.01602	0.881213
100125973	ENSSSCG00000007504	RBM38	0.25189	-1.14258	0.999816	-1.28597	0.681107	-1.31265	0.512917	1.36116	0.342564
100125975	ENSSSCG00000022901	KLHDC3	0.0797183	-1.09096	0.999816	1.19193	0.51981	1.20539	0.310969	1.33929	0.0609895
100126164	ENSSSCG00000005608	ANGPTL2	0.140283	1.11524	0.999816	-1.09767	0.785482	-1.31987	0.171801	1.00925	0.963792
100126165	ENSSSCG00000015522	ANGPTL1	0.638166	1.29536	0.999816	-1.23859	0.878636	-1.1116	0.90913	1.58373	0.444319
100126233	ENSSSCG00000013663	ANGPTL6	0.0162599	1.45525	0.999816	-1.17079	0.863236	2.09354	0.0957213	2.79969	0.00936633
100126235	ENSSSCG00000010991	AQP3	0.020285	1.04428	0.999816	1.49021	0.270608	1.80405	0.0312981	1.05567	0.816194
100126236	ENSSSCG00000016983	STC2	0.000339583	-1.00574	0.999816	1.29614	0.708499	1.58904	0.278115	6.47878	9.58e-05
100126238	ENSSSCG00000007485	BCAS1	0.212358	-1.61858	0.999816	-1.98759	0.289708	-1.94036	0.150043	-2.214	0.083516
100126274	ENSSSCG00000013496	SIRT6	0.0630426	-1.09618	0.999816	-1.16895	0.302828	-1.06408	0.576422	1.08683	0.362021
100126278	ENSSSCG00000000211	AQP5	0.66428	-1.91529	0.999816	-1.36804	0.817452	-2.11929	0.370118	-1.36827	0.674013
100126280	ENSSSCG00000015884	CD302	0.367656	-1.02964	0.999816	-1.2738	0.48506	-1.28353	0.30696	-1.02363	0.924806
100126283	ENSSSCG00000010992	NA	0.0106634	1.73503	0.999816	2.70749	0.154054	3.89868	0.010221	2.84768	0.0140223
100126284	ENSSSCG00000007463	PTGIS	0.155496	1.29139	0.999816	-1.03806	0.949591	-1.12751	0.711378	1.41223	0.148933
100126288	ENSSSCG00000001653	PEX6	0.210325	-1.02277	0.999816	-1.08254	0.697391	-1.10141	0.466605	1.12329	0.286452
100126290	ENSSSCG00000001651	CNPY3	0.00190282	1.19529	0.999816	1.26303	0.255563	1.40107	0.0303413	1.80153	0.000205701
100126291	ENSSSCG00000001655	MEA1	0.00939429	1.13895	0.999816	1.33672	0.221214	1.49377	0.0234738	-1.03877	0.79018
100126292	ENSSSCG00000007494	CSTF1	0.143597	1.13381	0.999816	1.02334	0.914976	1.11471	0.319479	-1.06772	0.514405
100126293	ENSSSCG00000007495	CASS4	0.00256559	1.89526	0.999816	2.35259	0.341667	6.61541	0.0088363	7.03157	0.000991037
100126294	ENSSSCG00000007496	RTFDC1	0.478294	-1.04895	0.999816	-1.01514	0.933417	1.00713	0.947913	-1.09766	0.204518
100126835	ENSSSCG00000015244	APLP2	0.114508	-1.01481	0.999816	1.06704	0.870312	-1.04963	0.847082	1.42055	0.0492846
100126844	ENSSSCG00000004672	GATM	0.00433386	1.09271	0.999816	-1.38739	0.300456	-1.46493	0.0945572	-2.24632	0.00242656
100126845	ENSSSCG00000009929	NA	0.0692389	-1.15942	0.999816	1.61926	0.239469	1.21668	0.527688	1.13447	0.670429
100126859	ENSSSCG00000006496	LMNA	0.00489512	-1.0585	0.999816	-1.25955	0.336504	-1.37268	0.0646429	1.28297	0.0682226
100127131	ENSSSCG00000000194	TUBA1C	0.000541491	1.36796	0.999816	1.05255	0.950847	1.72043	0.169637	5.59662	0.000129992
100127133	ENSSSCG00000014047	FGFR4	0.0291582	-1.14353	0.999816	-1.2294	0.693653	-1.61943	0.179632	-3.41933	0.00521255
100127138	ENSSSCG00000006369	F11R	0.0193815	1.00495	0.999816	1.15218	0.468628	1.10871	0.453641	1.42793	0.00430144
100127139	ENSSSCG00000004546	SUMO1	0.311749	1.06034	0.999816	1.00745	0.972878	1.0024	0.984993	1.14549	0.113019
100127140	ENSSSCG00000017212	SUMO2	6.64e-05	-1.03907	0.999816	-1.14417	0.251	-1.22837	0.0231203	-1.64803	1.21e-05
100127143	ENSSSCG00000006218	PDE7A	0.000191216	-1.02037	0.999816	1.17805	0.399689	1.10235	0.494088	1.97517	5.73e-05
100127144	ENSSSCG00000030016	PDE9A	0.0298585	-1.09705	0.999816	-1.07394	0.863024	-1.5316	0.0862797	-1.92066	0.0101783
100127147	ENSSSCG00000006287	SELL	0.314551	1.35662	0.999816	1.39139	0.346959	1.15276	0.605808	1.26622	0.297545
100127149	ENSSSCG00000001985	CBLN3	0.641279	-1.25935	0.999816	1.04621	0.964293	-1.39518	0.547683	1.14274	0.784522
100127150	ENSSSCG00000021408	TKT	0.0587681	-1.00807	0.999816	-1.07259	0.762116	-1.05286	0.743055	1.26504	0.0454704
100127151	ENSSSCG00000014880	AQP11	0.140167	-1.13655	0.999816	-1.27066	0.519309	-1.24577	0.406142	-1.88591	0.0226101
100127153	ENSSSCG00000004597	AQP9	0.00013781	1.83764	0.999816	6.57027	0.0428075	14.5479	0.00139626	10.1297	0.000175715
100127154	ENSSSCG00000000597	LMO3	0.050727	-1.23693	0.999816	-1.47135	0.556618	-2.09695	0.129585	-4.6646	0.00916254
100127155	ENSSSCG00000006928	LMO4	0.626792	-1.10837	0.999816	-1.20666	0.458483	-1.094	0.62996	-1.10798	0.500108
100127157	ENSSSCG00000003531	KDM1A	0.0276596	-1.02435	0.999816	-1.23489	0.107541	-1.0842	0.338073	-1.1507	0.0560479
100127158	ENSSSCG00000017670	RPS6KB1	0.354001	-1.05475	0.999816	-1.1072	0.514907	1.02036	0.874078	1.03431	0.723275
100127159	ENSSSCG00000006769	SLC16A1	0.0123304	1.43048	0.999816	1.25713	0.738263	2.61027	0.0323009	2.97511	0.00443208
100127160	ENSSSCG00000001989	CIDEB	0.00385413	1.02435	0.999816	1.27813	0.762135	2.0232	0.134137	4.32148	0.00104967
100127161	ENSSSCG00000011557	CIDEC	0.190242	1.19117	0.999816	1.66891	0.276684	1.47815	0.238877	1.64913	0.0904742
100127162	ENSSSCG00000026872	TNFSF13	0.0466115	1.15478	0.999816	1.38247	0.523256	1.51242	0.225036	2.30976	0.00742836
100127164	ENSSSCG00000021862	PTGER2	0.427438	1.30343	0.999816	1.28403	0.72741	-1.27016	0.664485	1.35833	0.458443
100127166	ENSSSCG00000000799	IRAK4	0.0433105	1.26343	0.999816	1.18847	0.666564	1.79456	0.0324345	1.60109	0.0347763
100127167	ENSSSCG00000013595	CERS4	0.00613891	1.06966	0.999816	1.03762	0.962054	-1.122	0.789389	2.75139	0.00272161
100127171	ENSSSCG00000024644	CIDEA	0.00244048	1.1935	0.999816	-1.07969	0.984849	3.06075	0.465495	78.9446	0.000791047
100127351	ENSSSCG00000005671	CRAT	0.231784	1.01356	0.999816	1.16469	0.328519	1.10461	0.354895	1.12427	0.186543
100127355	ENSSSCG00000012825	IKBKG	0.0221891	-1.04293	0.999816	1.00938	0.978261	1.13946	0.422047	1.46125	0.00912196
100127356	ENSSSCG00000023057	LMO1	0.00045876	-1.00257	0.999816	1.21037	0.45378	-1.10832	0.605808	-2.60664	0.000378399
100127357	ENSSSCG00000029656	NDP	0.00662283	-1.5663	0.999816	-3.97848	0.154375	-13.2614	0.010221	-7.95371	0.00549361
100127358	ENSSSCG00000014564	IFITM1	0.0120399	1.30703	0.999816	2.11633	0.107299	1.10748	0.774473	1.95035	0.0141571
100127359	ENSSSCG00000003413	MTOR	0.0232524	1.12863	0.999816	1.2117	0.256055	1.33888	0.0253252	1.32027	0.00793901
100127440	ENSSSCG00000003341	TAS1R3	0.00150877	-1.24232	0.999816	-1.04836	0.913342	-1.15805	0.531116	1.88026	0.00219178
100127449	ENSSSCG00000000571	ABCC9	0.186781	1.13049	0.999816	1.3529	0.357764	1.41854	0.130888	1.07437	0.759338
100127466	ENSSSCG00000030507	SMNDC1	0.173939	-1.00664	0.999816	-1.14207	0.328445	1.02432	0.824322	-1.06841	0.412588
100127469	ENSSSCG00000027030	BDKRB2	0.322856	-1.0834	0.999816	-1.14622	0.821516	-1.15773	0.710872	-1.96148	0.0801714
100127478	ENSSSCG00000002989	AKT2	0.150229	-1.03002	0.999816	1.0713	0.653653	1.03348	0.763937	1.1605	0.0660455
100127483	ENSSSCG00000016113	BMPR2	0.0161434	-1.04179	0.999816	-1.02775	0.924054	1.15487	0.303984	1.38879	0.00920065
100127489	ENSSSCG00000006588	S100A9	0.000276906	1.26752	0.999816	-1.17378	0.946777	-1.15359	0.923211	44.024	0.00012709
100134857	ENSSSCG00000007722	NCF1	0.75178	-1.05336	0.999816	-1.22322	0.791509	-1.41291	0.478781	1.0081	0.988148
100134954	ENSSSCG00000011851	MUC20	0.591293	-1.36608	0.999816	-1.13049	0.936175	-1.51789	0.622272	1.44381	0.562998
100134955	ENSSSCG00000026554	FAM213B	0.32728	1.37721	0.999816	-1.09401	0.90714	-1.22749	0.643748	-1.14799	0.734438
100134957	ENSSSCG00000001000	ECI2	0.00170294	1.04317	0.999816	-1.19593	0.346959	-1.12685	0.371043	1.42136	0.00449208
100134958	ENSSSCG00000003493	CAPZB	0.397887	-1.03317	0.999816	-1.08705	0.500295	-1.0118	0.909647	1.032	0.672459
100134962	ENSSSCG00000023513	PHYH	0.0134669	1.11184	0.999816	-1.2128	0.397255	-1.24954	0.170526	1.22036	0.141356
100134963	ENSSSCG00000007524	NA	0.0237673	1.11745	0.999816	1.13041	0.347371	1.14573	0.133019	-1.08328	0.28246
100134965	ENSSSCG00000007476	KCNG1	0.418703	-1.27141	0.999816	-1.09541	0.936802	-1.04348	0.952545	1.59436	0.286374
100134967	ENSSSCG00000001654	PPP2R5D	0.00166567	-1.00067	0.999816	1.04385	0.828109	-1.08211	0.493797	-1.50008	0.000751936
100134969	ENSSSCG00000007477	NFATC2	0.00117839	1.22706	0.999816	-1.03487	0.943978	-1.42589	0.162939	1.99989	0.00194184
100134970	ENSSSCG00000001646	GLTSCR1L	0.243083	-1.14865	0.999816	1.03544	0.900654	1.01737	0.923211	-1.16366	0.223191
100134983	ENSSSCG00000007523	TUBB1	0.0136005	1.05514	0.999816	1.29189	0.629549	1.88833	0.0673039	-1.6762	0.13005
100134984	ENSSSCG00000007525	PRELID3B	0.649223	1.02798	0.999816	1.15179	0.704717	1.24056	0.359279	1.08231	0.725675
100134985	ENSSSCG00000007521	NELFCD	0.0263777	-1.12821	0.999816	-1.0894	0.669843	-1.1918	0.162497	-1.41906	0.00344157
100134987	ENSSSCG00000007497	GCNT7	0.198213	1.39651	0.999816	2.10249	0.251	1.76062	0.210571	1.87975	0.115463
100134988	ENSSSCG00000007498	FAM209B	0.0356802	1.02704	0.999816	1.12329	0.839467	-1.09346	0.824322	-2.63178	0.0176659
100134989	ENSSSCG00000007492	FAM210B	0.0189859	-1.00903	0.999816	1.21138	0.41952	1.13907	0.441102	1.54351	0.00483522
100135037	ENSSSCG00000001398	SLA-6	0.25453	1.21653	0.999816	1.17442	0.497054	1.00172	0.993779	1.20935	0.19171
100135040	ENSSSCG00000001453	SLA-DRA	0.000409698	1.19859	0.999816	-1.02515	0.886241	-1.15959	0.114432	-1.33713	0.00159002
100135049	ENSSSCG00000001459	NA	0.999722	-1.00728	0.999816	-1.09666	0.958442	-1.08767	0.939112	-1.07124	0.938829
100135050	ENSSSCG00000001469	SLA-DMB	0.0127947	1.16619	0.999816	1.02107	0.925494	-1.11747	0.322423	-1.20964	0.0623279
100135051	ENSSSCG00000000193	TUBA1A	0.078234	-1.08065	0.999816	-1.29432	0.708499	-1.34811	0.501562	1.78663	0.0968663
100135658	ENSSSCG00000006194	NCOA2	0.00489512	1.50449	0.999816	2.20647	0.154054	3.03411	0.00983748	2.98296	0.00227388
100135659	ENSSSCG00000007458	NCOA3	0.399566	1.04416	0.999816	1.13645	0.544242	1.18523	0.233965	1.17346	0.210706
100135661	ENSSSCG00000009245	SCD5	0.0269857	-1.27329	0.999816	-1.44183	0.321332	-1.95325	0.0310183	-2.2454	0.00748378
100135662	ENSSSCG00000010548	CHUK	0.263856	-1.0695	0.999816	-1.00612	0.979337	1.09747	0.40115	1.07871	0.421833
100135665	ENSSSCG00000012981	RELA	0.266555	-1.01904	0.999816	-1.0124	0.956538	-1.10438	0.363453	1.0886	0.357207
100135668	ENSSSCG00000004588	CCNB2	0.000756747	1.18612	0.999816	-1.21063	0.665481	-1.28024	0.402644	-7.71577	0.000339507
100135669	ENSSSCG00000007956	NLRC3	0.0507681	1.57755	0.999816	1.7218	0.326994	-1.19389	0.717051	-1.25509	0.584514
100135670	ENSSSCG00000024168	AIMP1	0.0230767	-1.0164	0.999816	-1.06663	0.750105	-1.08457	0.527823	-1.38741	0.00492225
100135671	ENSSSCG00000006899	RPL5	0.000374849	1.05611	0.999816	1.06728	0.708288	1.06005	0.614186	-1.52489	0.000353234
100135672	ENSSSCG00000017948	EFNB3	0.00164012	-1.38659	0.999816	-1.67922	0.107541	-2.25742	0.00643391	-3.0653	0.000318935
100135673	ENSSSCG00000009535	EFNB2	0.594763	-1.07992	0.999816	-1.19408	0.688215	-1.13666	0.678113	1.11828	0.663781
100135674	ENSSSCG00000008833	SGCB	0.561447	1.08657	0.999816	-1.11943	0.837327	-1.25814	0.495459	-1.25639	0.459132
100135675	ENSSSCG00000011447	SPCS1	0.00175612	1.08323	0.999816	1.24751	0.466978	1.88801	0.0108308	2.00616	0.000932423
100135677	ENSSSCG00000024484	DEGS1	0.116314	1.03798	0.999816	-1.11225	0.507393	-1.13075	0.261793	1.06088	0.539702
100135681	ENSSSCG00000023489	CXCL9	0.102393	2.43437	0.999816	1.4755	0.558843	1.43822	0.443825	1.53882	0.293944
100136901	ENSSSCG00000007478	ATP9A	0.456836	-1.06782	0.999816	1.02406	0.964399	-1.25173	0.369879	1.08519	0.711921
100136902	ENSSSCG00000007479	SALL4	0.329598	-1.84452	0.999816	-1.25132	0.745222	-1.76554	0.22295	-1.51186	0.31517
100136903	ENSSSCG00000007482	TSHZ2	0.133238	-1.04677	0.999816	-1.20223	0.683561	-1.52211	0.164176	1.17997	0.516732
100137083	ENSSSCG00000001409	PRRC2A	0.044139	-1.10767	0.999816	-1.15396	0.374679	-1.1912	0.118786	-1.33288	0.00545788
100141305	ENSSSCG00000003905	RAD54L	0.000179047	1.42562	0.999816	-1.05424	0.883886	-1.07853	0.735347	-3.02684	0.000312769
100141306	ENSSSCG00000005024	PYGL	0.0311013	-1.0778	0.999816	-1.20402	0.259129	-1.24992	0.0601087	1.0352	0.737351
100141307	ENSSSCG00000001471	BRD2	0.142871	1.00705	0.999816	1.07828	0.659689	1.13276	0.242602	1.20026	0.045291
100141308	ENSSSCG00000000754	RAD52	0.78471	1.04016	0.999816	-1.10941	0.731699	-1.00135	0.996318	-1.0703	0.713153
100141309	ENSSSCG00000004766	RAD51	0.000906862	1.42156	0.999816	-1.0739	0.882878	-1.04947	0.879956	-3.61199	0.00132167
100141310	ENSSSCG00000009671	PBK	0.000751823	1.24211	0.999816	-1.15553	0.786751	-1.10202	0.790166	-8.83047	0.000406928
100141311	ENSSSCG00000016738	H2AFZ	0.0222648	-1.03054	0.999816	-1.06671	0.647872	-1.09021	0.33695	-1.27973	0.00369889
100141400	ENSSSCG00000013645	ATG4D	0.641985	-1.00597	0.999816	1.05813	0.775326	-1.04227	0.764863	1.07562	0.506278
100141401	ENSSSCG00000028460	S1PR5	0.018675	-1.08023	0.999816	1.09293	0.864097	-1.65239	0.128379	-2.50633	0.0117015
100141402	ENSSSCG00000013647	CDC37	0.0475231	1.11901	0.999816	1.04287	0.805613	1.26039	0.0328241	1.05472	0.525454
100141403	ENSSSCG00000013649	ICAM3	0.639474	1.06089	0.999816	-1.18477	0.72741	-1.24533	0.502936	-1.13603	0.677989
100141405	ENSSSCG00000007522	CTSZ	0.00546854	1.3472	0.999816	1.81349	0.120081	2.37207	0.0067236	1.64958	0.0210842
100141406	ENSSSCG00000026472	RPL7L1	0.365169	1.06639	0.999816	-1.11723	0.662152	1.06664	0.714556	-1.09813	0.492524
100141407	ENSSSCG00000001656	RRP36	0.528464	1.06916	0.999816	-1.04059	0.892289	1.12911	0.444475	1.10595	0.456998
100141410	ENSSSCG00000007484	ZNF217	0.0346929	-1.1992	0.999816	1.03882	0.842281	-1.13519	0.232057	-1.21303	0.0407847
100141411	ENSSSCG00000007473	ADNP	0.00808564	-1.02453	0.999816	-1.06149	0.712511	-1.16231	0.135033	-1.36288	0.00176601
100141417	ENSSSCG00000001242	GABBR1	0.335942	-1.14447	0.999816	1.02065	0.95211	-1.20849	0.247168	-1.11667	0.435677
100141422	ENSSSCG00000007472	BCAS4	0.0510035	1.11739	0.999816	-1.03364	0.97478	1.07381	0.899677	2.50425	0.0166795
100141423	ENSSSCG00000024259	NA	0.980129	-1.23503	0.999816	-1.6173	0.90009	-1.74879	0.810864	1.12405	0.953684
100141471	ENSSSCG00000016095	NA	0.182812	-1.09746	0.999816	-1.07844	0.805235	-1.09919	0.616898	1.20181	0.201873
100142626	ENSSSCG00000024673	NME1	0.156913	1.32915	0.999816	1.18581	0.721615	1.65867	0.088323	1.05308	0.859986
100142661	ENSSSCG00000017861	ASPA	0.982038	-1.09624	0.999816	1.00179	0.99798	-1.13079	0.803505	-1.12987	0.779712
100142664	ENSSSCG00000001927	HEXA	5.89e-05	1.07566	0.999816	1.14166	0.362239	1.29618	0.0231708	1.8939	9.61e-06
100142665	ENSSSCG00000015559	NCF2	0.107854	1.1681	0.999816	-1.01366	0.973715	-1.19643	0.354895	-1.22815	0.237985
100142666	ENSSSCG00000028794	NA	0.37941	-1.04263	0.999816	1.18531	0.67787	1.1226	0.6933	-1.23046	0.433546
100142668	ENSSSCG00000010450	LIPA	0.0873327	-1.01466	0.999816	-1.29902	0.4121	-1.50268	0.0794546	-1.37362	0.1038
100142670	ENSSSCG00000013513	PLIN5	6.23e-05	1.16933	0.999816	1.13188	0.9307	-1.05836	0.950941	21.4218	2.37e-05
100142677	ENSSSCG00000004039	SLC22A3	0.00177446	-1.13667	0.999816	1.21013	0.831575	1.50029	0.430594	5.07867	0.000589953
100142688	ENSSSCG00000006560	CREB3L4	0.459399	-1.1151	0.999816	-1.10367	0.860976	-1.52109	0.214899	-1.07992	0.810182
100142689	ENSSSCG00000005318	CREB3	0.000171322	1.06111	0.999816	-1.02426	0.884088	1.09594	0.294386	1.55587	5.64e-05
100144302	ENSSSCG00000000084	ATF4	0.141277	1.08785	0.999816	-1.00953	0.987739	1.23507	0.468043	1.62145	0.0429321
100144304	ENSSSCG00000013181	SERPING1	0.0636758	1.15295	0.999816	-1.04811	0.890031	-1.20655	0.296139	1.22752	0.164581
100144418	ENSSSCG00000012931	RBM4B	0.0118933	1.01291	0.999816	-1.02783	0.904482	-1.1855	0.145124	-1.3859	0.00480436
100144419	ENSSSCG00000015407	GNAI1	0.486291	-1.02989	0.999816	-1.16329	0.65074	-1.21535	0.370255	1.02911	0.890824
100144421	ENSSSCG00000006824	GNAI3	0.902659	-1.00978	0.999816	-1.00852	0.962602	-1.02732	0.780706	1.0287	0.714684
100144422	ENSSSCG00000002446	NA	0.4141	-1.05705	0.999816	1.06342	0.834844	-1.01787	0.933641	-1.18722	0.235857
100144439	ENSSSCG00000003619	AZIN2	0.512818	-1.23534	0.999816	1.04878	0.94571	-1.41035	0.37209	-1.2945	0.474437
100144440	ENSSSCG00000017558	TOB1	0.124972	-1.01718	0.999816	1.2121	0.446965	1.33044	0.103418	1.09884	0.524338
100144442	ENSSSCG00000013252	F2	0.140303	-1.00981	0.999816	-1.35813	0.621668	-1.5405	0.309409	-2.52561	0.0415604
100144446	ENSSSCG00000014080	HMGCR	0.0614213	-1.17648	0.999816	-1.0373	0.946746	-1.0589	0.85613	1.54791	0.0501861
100144447	ENSSSCG00000004550	OAZ2	0.0919538	1.0881	0.999816	1.07844	0.609108	1.22747	0.0449177	1.14855	0.0832336
100144448	ENSSSCG00000027091	OAZ3	0.969734	-1.00873	0.999816	-1.07945	0.917728	1.08157	0.85813	1.06427	0.869254
100144449	ENSSSCG00000006493	PMF1	0.967556	1.05517	0.999816	1.10689	0.838407	-1.017	0.964767	1.05556	0.852425
100144450	ENSSSCG00000001347	PPP1R10	0.115363	-1.02644	0.999816	-1.0516	0.866229	1.09192	0.608202	1.28792	0.0622617
100144452	ENSSSCG00000001346	ABCF1	0.46012	1.02791	0.999816	-1.0649	0.792229	1.0045	0.98103	1.13253	0.300032
100144453	ENSSSCG00000001362	MDC1	0.0771413	-1.09691	0.999816	-1.02509	0.909137	-1.18222	0.124676	-1.2446	0.0239898
100144454	ENSSSCG00000023639	NRM	0.000884425	1.08777	0.999816	-1.12551	0.705323	-1.28988	0.21043	-3.02649	0.000328341
100144456	ENSSSCG00000001376	DHX16	0.448264	1.03478	0.999816	1.16414	0.491883	1.1793	0.276413	1.1157	0.407464
100144457	ENSSSCG00000001384	VARS2	0.672236	-1.03649	0.999816	-1.11345	0.754912	-1.22074	0.350729	-1.13136	0.510558
100144458	ENSSSCG00000001383	GTF2H4	0.729677	1.05074	0.999816	-1.03039	0.922096	1.08429	0.621075	1.09854	0.499543
100144459	ENSSSCG00000001234	TRIM10	0.0347893	-1.52675	0.999816	-1.78749	0.307645	-3.55256	0.0226262	-2.80934	0.0245744
100144460	ENSSSCG00000001233	TRIM26	0.0308279	-1.164	0.999816	-1.11182	0.450339	-1.27461	0.027119	-1.03553	0.689872
100144461	ENSSSCG00000001235	TRIM15	0.12507	-1.17578	0.999816	-1.24981	0.798142	-3.21612	0.0795677	-2.32032	0.126579
100144462	ENSSSCG00000001382	DDR1	0.0125006	-1.13457	0.999816	1.0953	0.864691	1.0529	0.882072	2.06343	0.00575936
100144465	ENSSSCG00000029425	MRPS18B	0.0253884	-1.0343	0.999816	1.07962	0.607237	1.06826	0.518029	-1.21008	0.0369484
100144474	ENSSSCG00000014329	CDC25C	0.0539409	1.34928	0.999816	-1.07822	0.820546	1.28236	0.175173	1.20023	0.272276
100144476	ENSSSCG00000010885	TLR5	0.178809	-1.10653	0.999816	-1.01288	0.990001	-1.89277	0.257611	1.48256	0.351536
100144479	ENSSSCG00000017501	PNMT	0.387399	-1.96469	0.999816	-1.6273	0.834199	-5.64092	0.306141	-8.61378	0.119092
100144480	ENSSSCG00000024604	ATAT1	0.0741996	-1.06717	0.999816	-1.05194	0.866696	-1.2663	0.156346	-1.4417	0.0215657
100144481	ENSSSCG00000016267	ITM2C	0.465281	1.14821	0.999816	-1.0086	0.982429	-1.08228	0.677025	-1.02149	0.899039
100144486	ENSSSCG00000002383	FOS	0.00034108	1.50837	0.999816	-1.09538	0.940402	-1.55574	0.508178	7.50103	0.000200513
100144488	ENSSSCG00000011904	UPK1B	0.636704	-1.05127	0.999816	-1.33433	0.716289	-1.30058	0.629181	1.18398	0.705563
100144490	ENSSSCG00000017472	IGFBP4	0.464034	1.01722	0.999816	1.10524	0.692879	-1.10246	0.565206	-1.05268	0.728376
100144491	ENSSSCG00000017769	NA	0.0476592	-1.01342	0.999816	-1.3094	0.381774	-1.66742	0.0406857	-1.25086	0.265043
100144492	ENSSSCG00000025092	CDK4	0.00112268	1.10483	0.999816	-1.01136	0.956538	1.00637	0.960723	-1.39511	0.00104549
100144493	ENSSSCG00000000714	NTF3	0.0444551	-1.35217	0.999816	-1.37674	0.357764	-1.78154	0.0428388	-2.11622	0.00905275
100144496	ENSSSCG00000004117	RAB32	0.140537	1.02833	0.999816	1.1317	0.628381	1.34713	0.078341	1.17625	0.257482
100144498	ENSSSCG00000013897	RAB3A	0.578967	1.05202	0.999816	-1.23248	0.567109	-1.08343	0.771667	-1.06642	0.790299
100144500	ENSSSCG00000009807	RHOF	0.0110283	1.21783	0.999816	1.2081	0.523256	1.62951	0.0277048	1.81209	0.00271072
100144501	ENSSSCG00000006530	EFNA1	0.10782	1.02534	0.999816	1.11621	0.902236	1.01814	0.975603	2.25771	0.0343714
100144502	ENSSSCG00000008359	RAB1B	0.00829433	1.04706	0.999816	1.04458	0.925681	1.52336	0.0730552	1.87174	0.00343047
100144503	ENSSSCG00000008598	RHOB	0.0892969	1.04616	0.999816	-1.16049	0.536542	-1.32926	0.0861828	-1.11296	0.432644
100144504	ENSSSCG00000029426	NA	0.743696	-1.04431	0.999816	-1.03147	0.945171	-1.20294	0.433484	-1.15126	0.511576
100144505	ENSSSCG00000003663	HPCA	0.0906445	-1.20855	0.999816	1.13099	0.77878	1.00351	0.992088	-1.72507	0.0577714
100144508	ENSSSCG00000024312	ID4	0.000221176	-1.12326	0.999816	-1.25828	0.28358	-1.53943	0.0132738	-2.24088	3.98e-05
100144516	ENSSSCG00000001430	ATF6B	0.548258	1.02735	0.999816	-1.03226	0.893461	-1.11147	0.40588	1.01511	0.900912
100144519	ENSSSCG00000007739	GUSB	0.196486	-1.01681	0.999816	-1.06939	0.825876	-1.10234	0.599443	-1.35932	0.0498428
100144520	ENSSSCG00000024403	PRRT1	0.728011	-1.07386	0.999816	1.05141	0.920989	-1.13981	0.649179	-1.20165	0.467502
100144522	ENSSSCG00000001440	NOTCH4	0.272602	1.08398	0.999816	1.1809	0.42739	1.18545	0.2382	1.25148	0.0740137
100144523	ENSSSCG00000007509	PMEPA1	0.59307	-1.02604	0.999816	1.00976	0.989566	-1.29833	0.472145	-1.31465	0.354413
100144524	ENSSSCG00000007508	ZBP1	0.00164635	1.16983	0.999816	2.35097	0.0428075	1.63342	0.0661258	2.32903	0.00132577
100144525	ENSSSCG00000007499	TFAP2C	6.38e-05	-1.23042	0.999816	-1.28947	0.455159	-2.03446	0.0117866	-4.58136	1.21e-05
100144526	ENSSSCG00000007516	NA	0.326618	-1.00003	0.999816	1.10126	0.537499	-1.06479	0.573947	1.03045	0.750103
100144527	ENSSSCG00000001426	STK19	0.325041	1.01796	0.999816	-1.01765	0.945171	-1.02944	0.842963	1.16078	0.164547
100144528	ENSSSCG00000001436	RNF5	0.472692	1.0314	0.999816	-1.00779	0.980644	1.10597	0.501462	-1.09447	0.487899
100144529	ENSSSCG00000006717	PHGDH	0.0726123	-1.11087	0.999816	-1.08326	0.868917	-1.43153	0.20526	-2.07144	0.0178297
100144530	ENSSSCG00000007517	NPEPL1	0.0196732	-1.14686	0.999816	-1.15055	0.455159	-1.27901	0.0686713	-1.50852	0.00243541
100144532	ENSSSCG00000007487	PFDN4	0.027055	-1.02002	0.999816	-1.28887	0.256531	-1.41435	0.0426253	-1.38061	0.0315972
100144533	ENSSSCG00000001439	GPSM3	0.0575756	1.0979	0.999816	1.0142	0.97062	-1.15262	0.444195	-1.42606	0.0445239
100144535	ENSSSCG00000007513	RAB22A	0.322945	-1.14812	0.999816	-1.07211	0.794844	-1.25843	0.141817	-1.16162	0.254134
100144536	ENSSSCG00000007514	VAPB	0.125862	1.00933	0.999816	1.02207	0.949591	1.02115	0.918675	-1.30082	0.0583631
100144537	ENSSSCG00000001433	PPT2	0.0333808	1.0368	0.999816	1.22849	0.244622	1.10693	0.41084	-1.12846	0.272447
100144540	ENSSSCG00000007488	DOK5	0.00179452	-1.01329	0.999816	1.18725	0.788237	1.2878	0.52487	3.58335	0.000502387
100144541	ENSSSCG00000001438	PBX2	0.779713	-1.0574	0.999816	1.08327	0.799588	1.00929	0.969235	-1.06014	0.725109
100144587	ENSSSCG00000010687	INPP5F	0.0122083	-1.22529	0.999816	-1.41504	0.159876	-1.55671	0.0200051	-1.65878	0.00311534
100144588	ENSSSCG00000008449	SLC3A1	0.176874	-1.33471	0.999816	-1.05809	0.941638	-1.3269	0.497784	1.42942	0.262726
100144589	ENSSSCG00000022404	NA	0.1561	-1.13801	0.999816	-1.05282	0.864097	1.1038	0.564025	1.16847	0.250402
100144591	ENSSSCG00000025049	CYBRD1	0.750964	1.0419	0.999816	1.24537	0.601823	1.07631	0.81686	1.01532	0.954628
100144621	ENSSSCG00000003652	AKIRIN1	0.0219651	-1.03788	0.999816	-1.17353	0.259129	-1.11587	0.253999	-1.30573	0.00412819
100144630	ENSSSCG00000015999	FKBP7	0.0361131	1.11837	0.999816	-1.0279	0.93981	1.08785	0.654572	1.49847	0.0105619
100144768	ENSSSCG00000024599	CBY1	0.627307	1.04363	0.999816	-1.01982	0.924054	1.01961	0.874629	-1.06789	0.483186
100144769	ENSSSCG00000013107	PRPF19	0.0105263	1.02509	0.999816	-1.31147	0.115488	-1.2545	0.0538562	-1.15463	0.120444
100144883	ENSSSCG00000020823	BSCL2	0.0812077	-1.07227	0.999816	1.06746	0.731699	-1.05175	0.6933	-1.21616	0.048114
100144885	ENSSSCG00000002923	WDR62	0.575751	1.0353	0.999816	1.08487	0.641082	1.06555	0.602914	-1.03643	0.748049
100145886	ENSSSCG00000016824	RAI14	0.108122	1.03472	0.999816	-1.11772	0.670537	-1.09986	0.585113	1.22802	0.130576
100145887	ENSSSCG00000006502	ARHGEF2	0.154425	1.00485	0.999816	-1.05284	0.88142	-1.15007	0.461566	1.24013	0.158493
100145888	ENSSSCG00000003983	SMAP2	0.0566755	1.02188	0.999816	-1.15177	0.382171	-1.17216	0.165268	1.06695	0.520977
100145892	ENSSSCG00000001682	NA	0.406692	-1.35088	0.999816	-1.46994	0.658375	-1.69583	0.375733	-2.95359	0.0938976
100145894	ENSSSCG00000006559	JTB	0.249197	1.07063	0.999816	-1.04211	0.851488	1.12957	0.31116	1.13676	0.2167
100145895	ENSSSCG00000027982	ISG15	0.037521	1.42747	0.999816	3.63837	0.154054	1.20523	0.813772	2.95319	0.047107
100145903	ENSSSCG00000016858	PRKAA1	0.485082	1.16513	0.999816	1.26152	0.473318	1.2257	0.379563	1.33222	0.158077
100147710	ENSSSCG00000016554	MEST	0.0385467	1.17668	0.999816	-1.21714	0.740085	1.10392	0.809556	-2.85504	0.0266713
100147712	ENSSSCG00000017399	HSD17B1	0.311278	-1.07956	0.999816	-1.06119	0.889598	-1.39201	0.177687	-1.31449	0.218116
100151740	ENSSSCG00000011317	FYCO1	0.0261097	1.32466	0.999816	1.377	0.450996	1.45168	0.203795	2.33297	0.00276969
100151741	ENSSSCG00000001372	GNL1	0.0135596	1.05888	0.999816	-1.16743	0.509745	-1.56696	0.0241524	-1.12342	0.441735
100151742	ENSSSCG00000001342	TRIM39	0.0194798	1.02531	0.999816	1.10938	0.536542	1.10515	0.395854	1.39443	0.00348628
100151745	ENSSSCG00000005006	MGAT2	0.00558448	1.07655	0.999816	-1.01507	0.971941	1.1631	0.44655	1.82514	0.00157831
100151746	ENSSSCG00000022725	FLOT1	0.762069	-1.00619	0.999816	1.0989	0.67935	1.02118	0.904298	-1.02226	0.873953
100151766	ENSSSCG00000006873	FRRS1	0.00147515	-1.00224	0.999816	1.04568	0.871191	1.27375	0.104688	1.74157	0.000473325
100151781	ENSSSCG00000027657	ZC4H2	0.520171	1.03553	0.999816	1.02091	0.948143	1.06965	0.692858	1.20501	0.169587
100151782	ENSSSCG00000029594	WBP1L	0.000702779	1.04577	0.999816	1.19294	0.476745	1.5362	0.0257956	2.04194	0.000193479
100151784	ENSSSCG00000004927	CLPX	0.155604	-1.06704	0.999816	1.06068	0.731736	1.13454	0.225273	1.07992	0.378507
100151786	ENSSSCG00000009912	POP5	0.081743	-1.05894	0.999816	-1.01773	0.965583	1.01182	0.962875	-1.5319	0.0271412
100151790	ENSSSCG00000000061	PMM1	0.00670548	-1.06279	0.999816	1.05644	0.933417	-1.51652	0.184573	-2.5955	0.00263038
100151793	ENSSSCG00000010319	SAMD8	0.39457	1.00034	0.999816	1.02822	0.882747	1.11358	0.287311	1.10607	0.258762
100151794	ENSSSCG00000001506	RGL2	0.000203314	-1.05911	0.999816	1.08452	0.621409	-1.06967	0.546198	-1.63901	0.000103354
100151795	ENSSSCG00000010310	NA	0.109557	1.00013	0.999816	1.06044	0.756723	1.21515	0.0939928	-1.02157	0.84808
100151798	ENSSSCG00000012425	UPRT	0.295184	-1.08522	0.999816	-1.08216	0.561352	1.03801	0.71058	-1.04623	0.591204
100151805	ENSSSCG00000009897	RAB35	0.154787	-1.10246	0.999816	-1.15219	0.572907	-1.07534	0.694544	1.17824	0.254234
100151808	ENSSSCG00000007515	APCDD1L	0.0215735	-1.59091	0.999816	-2.39227	0.323465	-10.9613	0.020787	-197.21	0.0132781
100151809	ENSSSCG00000006323	TMCO1	0.0019609	1.0995	0.999816	1.11411	0.614623	1.3325	0.0501122	1.71305	0.000349009
100151812	ENSSSCG00000002418	FLRT2	0.191571	1.18719	0.999816	1.07811	0.856521	-1.28052	0.317158	-1.03536	0.889007
100151814	ENSSSCG00000001533	TAF11	0.0212197	1.09337	0.999816	-1.14248	0.347761	-1.01169	0.925386	1.15466	0.0928196
100151816	ENSSSCG00000010454	IFIT5	0.151409	-1.03802	0.999816	1.23334	0.42739	-1.16616	0.451045	1.04628	0.814209
100151821	ENSSSCG00000011767	TTC14	0.529651	-1.07657	0.999816	-1.17222	0.433631	-1.12331	0.415933	-1.13507	0.287676
100151824	ENSSSCG00000001087	MRS2	0.458705	-1.0424	0.999816	-1.09415	0.542209	1.02906	0.803505	1.00415	0.966925
100151828	ENSSSCG00000009401	RB1	0.59831	1.01612	0.999816	-1.0158	0.946777	1.09858	0.414208	-1.01417	0.900376
100151831	ENSSSCG00000001876	IMP3	0.66024	1.13445	0.999816	-1.12851	0.761468	1.01107	0.972051	1.02726	0.912548
100151834	ENSSSCG00000005374	TRIM14	0.538952	1.06265	0.999816	1.18081	0.691564	-1.16857	0.612789	1.05854	0.840973
100151836	ENSSSCG00000004826	VIMP	0.0109623	1.17219	0.999816	1.16511	0.802142	1.83396	0.0864839	2.71168	0.00265541
100151838	ENSSSCG00000006237	SDCBP	0.000849806	-1.07228	0.999816	-1.17723	0.744061	-1.34265	0.334246	2.69378	0.00104371
100151839	ENSSSCG00000000559	RASSF8	0.0015229	1.41535	0.999816	1.99612	0.299079	4.15573	0.0088363	4.91792	0.000551798
100151843	ENSSSCG00000007265	SNTA1	0.0839177	-1.20717	0.999816	-1.34941	0.536542	-2.0921	0.0534364	-1.91724	0.0501282
100151845	ENSSSCG00000022069	PIGH	0.279397	1.10416	0.999816	-1.19697	0.495834	-1.05458	0.801349	1.02433	0.895746
100151849	ENSSSCG00000010179	ARV1	0.066873	1.06347	0.999816	1.19529	0.529557	1.45473	0.0599847	1.41197	0.0397123
100151851	ENSSSCG00000006838	TMEM167B	0.00681041	-1.15751	0.999816	1.07766	0.714703	1.28933	0.0560874	1.26087	0.0466462
100151860	ENSSSCG00000010653	TRUB1	0.214095	-1.13789	0.999816	-1.12895	0.779088	-1.23492	0.446731	-1.75387	0.0407026
100151861	ENSSSCG00000006631	TMOD4	0.915257	-1.09236	0.999816	1.00579	0.993106	-1.06067	0.884255	-1.22763	0.532793
100151862	ENSSSCG00000010122	CDC45	0.000111624	1.10691	0.999816	1.00827	0.97148	-1.14692	0.202956	-1.84846	7.48e-05
100151864	ENSSSCG00000010625	SMC3	0.00515899	-1.01025	0.999816	-1.01779	0.914976	-1.03272	0.727204	-1.30024	0.0015026
100151867	ENSSSCG00000010046	GNAZ	0.315129	-1.15873	0.999816	-1.46324	0.340205	-1.37764	0.247817	-1.42052	0.174607
100151868	ENSSSCG00000006529	SLC50A1	0.00295824	1.36505	0.999816	1.46606	0.326396	2.34419	0.00924083	2.45533	0.000943111
100151872	ENSSSCG00000001697	TMEM63B	0.000419595	-1.13177	0.999816	1.16693	0.651762	-1.22027	0.364063	-2.56776	0.000197047
100151873	ENSSSCG00000002469	OTUB2	0.532881	-1.0005	0.999816	1.14381	0.839537	1.09857	0.834498	1.52061	0.195477
100151876	ENSSSCG00000000366	DNAJC14	0.098616	1.00048	0.999816	1.01024	0.965398	-1.07963	0.496585	-1.2187	0.0376337
100151886	ENSSSCG00000030130	DPYSL2	0.090675	1.05142	0.999816	-1.04679	0.8492	-1.24488	0.104611	-1.14226	0.239405
100151888	ENSSSCG00000006155	ZBTB10	0.36766	-1.02153	0.999816	-1.0447	0.851381	-1.09887	0.475608	-1.19465	0.109434
100151890	ENSSSCG00000006152	PMP2	0.742212	1.15943	0.999816	-1.12651	0.856521	1.13873	0.74454	-1.05378	0.889135
100151892	ENSSSCG00000022250	NA	0.0250435	-1.53292	0.999816	-1.30331	0.577013	-1.45804	0.247168	1.44242	0.153093
100151896	ENSSSCG00000010137	RANBP1	0.0046115	1.13668	0.999816	-1.33428	0.176671	-1.16908	0.253903	-1.36593	0.0137329
100151897	ENSSSCG00000005620	NA	0.473989	-1.14524	0.999816	-1.07868	0.884143	1.09049	0.785398	1.21856	0.416169
100151900	ENSSSCG00000021196	HIC2	0.0462737	-1.2626	0.999816	-1.03287	0.914161	-1.36397	0.0617957	-1.37714	0.0333495
100151910	ENSSSCG00000004367	POPDC3	0.195461	-1.10608	0.999816	-1.14104	0.552538	-1.30872	0.0910477	-1.26096	0.101318
100151911	ENSSSCG00000002455	GOLGA5	0.0007122	-1.02683	0.999816	1.00234	0.993107	1.32512	0.0420713	1.63158	0.000419876
100151912	ENSSSCG00000000394	NA	0.046242	1.09119	0.999816	-1.00698	0.987587	1.13081	0.533818	1.52532	0.0118764
100151914	ENSSSCG00000001658	MRPL2	0.39152	1.10303	0.999816	1.10333	0.569605	1.12748	0.296555	1.00097	0.993622
100151916	ENSSSCG00000010248	KIF1BP	0.110945	1.10082	0.999816	-1.09494	0.577786	-1.11385	0.325884	-1.02238	0.837528
100151928	ENSSSCG00000006156	TPD52	0.731725	1.03026	0.999816	-1.00978	0.969976	1.04127	0.759075	-1.06388	0.553176
100151931	ENSSSCG00000005743	VAV2	0.06839	-1.0216	0.999816	-1.19092	0.321484	-1.26735	0.0612114	-1.06049	0.583276
100151938	ENSSSCG00000006924	GBP1	0.000612351	1.07399	0.999816	1.2396	0.41383	-1.16886	0.417677	2.0209	0.000356636
100151942	ENSSSCG00000001412	C6orf47	0.679104	-1.12315	0.999816	-1.12804	0.600555	-1.0811	0.633869	-1.03165	0.838663
100151944	ENSSSCG00000010267	LRRC20	0.00386774	1.07873	0.999816	-1.01588	0.971085	-1.09553	0.681815	-2.26954	0.00176601
100151951	ENSSSCG00000016215	TUBA4A	0.14921	1.22881	0.999816	1.08835	0.789221	1.40892	0.0722147	1.13693	0.423045
100151953	ENSSSCG00000010550	CWF19L1	0.310813	-1.02229	0.999816	-1.11021	0.554268	-1.03766	0.786262	-1.19358	0.0975991
100151954	ENSSSCG00000001958	BAZ1A	0.552689	-1.07602	0.999816	-1.24018	0.419096	-1.08956	0.671434	-1.09385	0.590952
100151957	ENSSSCG00000027206	PARD6B	0.0482622	-1.16233	0.999816	1.0798	0.814805	1.01639	0.947082	1.40592	0.0410773
100151958	ENSSSCG00000011901	TMEM39A	0.000114928	1.0171	0.999816	1.06618	0.860661	1.57359	0.0329518	2.7241	3.92e-05
100151968	ENSSSCG00000023662	CHST3	0.806021	1.05777	0.999816	-1.00961	0.983926	-1.10686	0.665702	1.05127	0.810182
100151975	ENSSSCG00000010531	R3HCC1L	0.0255208	-1.06415	0.999816	1.01593	0.959111	1.03322	0.853066	1.40681	0.0122043
100151976	ENSSSCG00000000839	ALDH1L2	0.0518175	1.18925	0.999816	1.06319	0.794775	-1.05464	0.736874	-1.19109	0.168237
100151977	ENSSSCG00000010495	ALDH18A1	0.0147361	1.07065	0.999816	1.02789	0.933417	1.388	0.0481545	1.45141	0.00821178
100151982	ENSSSCG00000011456	CHDH	0.000920389	1.05602	0.999816	2.28014	0.151302	2.88329	0.0136378	4.04836	0.000388387
100151983	ENSSSCG00000011368	P4HTM	0.00361498	1.15907	0.999816	1.1542	0.649529	-1.1116	0.648479	-2.08786	0.00432092
100151986	ENSSSCG00000001821	UNC45A	0.0330876	-1.05804	0.999816	-1.12053	0.462212	-1.30475	0.0274675	-1.21269	0.0382213
100151987	ENSSSCG00000005314	ARHGEF39	0.00166237	1.22218	0.999816	-1.04336	0.916284	-1.02798	0.914113	-2.31846	0.0015033
100151989	ENSSSCG00000001752	CHRNA3	0.0280822	1.39036	0.999816	2.07164	0.251	2.87142	0.0265353	1.26373	0.589916
100151990	ENSSSCG00000009742	ULK1	0.0600065	-1.11546	0.999816	1.04621	0.913006	-1.03578	0.888587	1.43762	0.0392554
100151996	ENSSSCG00000006193	TRAM1	0.00343401	-1.09649	0.999816	1.11425	0.819521	1.67063	0.0649957	2.22307	0.00208027
100151998	ENSSSCG00000004191	MOXD1	0.175683	-1.08317	0.999816	-1.23045	0.561997	-1.47627	0.11965	-1.47313	0.0811187
100152001	ENSSSCG00000016034	COL3A1	0.0213885	1.04956	0.999816	-1.19504	0.662068	-1.37948	0.208097	-1.89063	0.00709747
100152008	ENSSSCG00000004745	RPAP1	0.205075	1.06575	0.999816	1.12327	0.326994	1.12926	0.137789	1.13211	0.078939
100152012	ENSSSCG00000007131	CST7	0.977543	1.10927	0.999816	1.06678	0.937858	1.05633	0.912814	1.19153	0.641143
100152017	ENSSSCG00000001078	MBOAT1	0.304743	1.17968	0.999816	1.16393	0.736402	1.11858	0.726148	1.57875	0.0636871
100152022	ENSSSCG00000000165	MTERF2	0.329232	-1.03822	0.999816	-1.06908	0.758323	1.00839	0.961932	-1.21705	0.113098
100152025	ENSSSCG00000009612	DOK2	0.782454	1.13889	0.999816	1.10028	0.809047	1.00822	0.979435	-1.03874	0.87787
100152028	ENSSSCG00000009480	NDFIP2	0.000128647	-1.08772	0.999816	-1.0835	0.625342	1.08217	0.466299	1.62645	0.000107333
100152039	ENSSSCG00000004954	C15orf61	0.0951877	1.10569	0.999816	1.31583	0.36287	1.52549	0.0547273	1.35006	0.116655
100152054	ENSSSCG00000004603	RFX7	0.0692302	-1.07231	0.999816	-1.01711	0.939805	1.05635	0.628485	1.18557	0.0590127
100152055	ENSSSCG00000000137	NCF4	0.00170918	-1.00397	0.999816	-1.12456	0.675583	-1.49234	0.0473699	-2.37528	0.000558564
100152056	ENSSSCG00000005599	RABEPK	0.478054	1.05691	0.999816	-1.01676	0.969468	-1.20382	0.371708	1.02582	0.900376
100152057	ENSSSCG00000006135	CPNE3	0.342911	-1.05818	0.999816	-1.03714	0.875511	-1.13455	0.313411	-1.18665	0.106106
100152061	ENSSSCG00000021601	ZNF711	0.0037768	-1.09714	0.999816	-1.23947	0.435837	-1.59349	0.0369634	-2.38856	0.000786355
100152067	ENSSSCG00000001988	ADCY4	0.582128	1.08272	0.999816	1.04199	0.914161	1.05768	0.800629	1.24306	0.183587
100152069	ENSSSCG00000004948	SMAD6	0.571562	1.01277	0.999816	-1.06506	0.911458	-1.23351	0.497954	1.13957	0.621454
100152071	ENSSSCG00000012066	KCNJ15	0.0001	1.55426	0.999816	1.75734	0.365102	1.7853	0.185316	9.58196	1.68e-05
100152073	ENSSSCG00000012007	HSPA13	0.0012306	1.01989	0.999816	-1.16934	0.764927	1.47574	0.199539	2.90952	0.000631022
100152075	ENSSSCG00000004340	FHL5	0.417094	-1.08748	0.999816	1.33541	0.600555	1.34372	0.436305	-1.014	0.974474
100152076	ENSSSCG00000002425	PTPN21	0.597703	1.05391	0.999816	-1.04155	0.924054	-1.19881	0.421826	-1.07579	0.729614
100152077	ENSSSCG00000000252	KRT8	0.0241571	-1.19189	0.999816	-1.35368	0.452463	-1.92864	0.0328241	1.07391	0.773887
100152082	ENSSSCG00000001910	ISLR	0.0750318	1.03799	0.999816	-1.217	0.664381	-1.90303	0.0609588	-1.33344	0.310488
100152085	ENSSSCG00000000736	TEAD4	0.00939429	1.03769	0.999816	-1.2146	0.707645	-1.18443	0.633497	2.08294	0.00838984
100152086	ENSSSCG00000001884	COMMD4	0.25957	-1.05152	0.999816	1.0037	0.991832	-1.07552	0.705623	1.22128	0.177832
100152087	ENSSSCG00000009814	ANAPC5	0.385696	1.10173	0.999816	-1.03441	0.914727	-1.1363	0.446716	-1.05205	0.741672
100152094	ENSSSCG00000001245	ZNRD1	0.64122	1.03621	0.999816	-1.15076	0.724581	-1.18302	0.528508	1.01252	0.963058
100152103	ENSSSCG00000001137	HIST1H1D	0.0859882	1.16759	0.999816	1.81525	0.272081	2.05411	0.0623695	1.46716	0.250758
100152107	ENSSSCG00000011628	DNAJC13	0.197854	-1.01354	0.999816	-1.03653	0.853523	1.02845	0.821009	1.16004	0.105781
100152112	ENSSSCG00000026173	ABCA1	0.0154067	-1.01497	0.999816	1.00112	0.997479	1.2539	0.255268	-1.55941	0.0215429
100152115	ENSSSCG00000009827	HVCN1	0.105277	1.07953	0.999816	-1.06877	0.876413	-1.27942	0.313979	-1.58517	0.0596706
100152117	ENSSSCG00000010468	CPEB3	0.0251379	1.50826	0.999816	2.61723	0.106769	2.09053	0.0580722	2.05717	0.0351339
100152120	ENSSSCG00000025460	SPSB2	0.732475	-1.01619	0.999816	-1.06384	0.886992	-1.1469	0.596818	1.0913	0.699507
100152121	ENSSSCG00000009769	GTF2H3	0.594222	1.02141	0.999816	-1.07021	0.712511	1.02805	0.836242	-1.06883	0.51321
100152125	ENSSSCG00000011806	MASP1	0.0211361	1.33568	0.999816	1.71262	0.187874	1.26012	0.439424	2.19016	0.00369879
100152126	ENSSSCG00000001209	ZSCAN12	0.42876	-1.16421	0.999816	-1.3507	0.36287	-1.24907	0.338073	-1.25208	0.287847
100152128	ENSSSCG00000010791	NA	0.128774	1.05454	0.999816	-1.04264	0.889854	-1.00199	0.992331	-1.34004	0.0603944
100152137	ENSSSCG00000004506	CTIF	0.0801236	-1.21555	0.999816	-1.05454	0.766673	-1.1306	0.260861	1.02233	0.834753
100152140	ENSSSCG00000005425	SLC44A1	0.373264	-1.09026	0.999816	-1.07952	0.83765	-1.34715	0.160734	-1.11167	0.57529
100152141	ENSSSCG00000004192	CTGF	5.19e-05	1.17032	0.999816	-1.21589	0.826455	-1.21095	0.738447	13.1608	2.53e-05
100152155	ENSSSCG00000004408	SMPD2	0.798312	1.0255	0.999816	1.01804	0.956642	-1.08171	0.655933	-1.07328	0.645151
100152157	ENSSSCG00000006682	NA	0.00898149	1.04273	0.999816	1.13972	0.570366	1.32804	0.0715868	1.58916	0.00213977
100152163	ENSSSCG00000004755	DLL4	0.69585	-1.09107	0.999816	1.12819	0.746451	-1.06824	0.81194	-1.0152	0.952315
100152170	ENSSSCG00000004666	NA	0.343462	1.14685	0.999816	-1.26094	0.611893	-1.10562	0.765967	1.14235	0.626175
100152180	ENSSSCG00000005016	L2HGDH	0.0220049	1.0189	0.999816	-1.08766	0.7243	-1.07419	0.658603	-1.53046	0.00618307
100152184	ENSSSCG00000022784	PLEKHO1	0.0164457	1.09073	0.999816	-1.05799	0.733232	-1.24527	0.0514946	1.02633	0.795887
100152189	ENSSSCG00000015938	SSB	0.0235611	-1.0252	0.999816	-1.24638	0.178101	-1.13222	0.236339	-1.27958	0.0097236
100152192	ENSSSCG00000010402	ZFAND4	0.0621902	-1.18549	0.999816	1.06592	0.868917	1.02908	0.914425	-1.60474	0.0350203
100152196	ENSSSCG00000006177	UBE2W	0.00175293	1.06945	0.999816	1.07154	0.699639	1.19368	0.117879	1.57693	0.000302718
100152201	ENSSSCG00000021748	PRR5	0.929209	-1.04919	0.999816	1.01522	0.955986	1.00161	0.992331	1.02414	0.857265
100152203	ENSSSCG00000015772	AGA	0.0242926	-1.04459	0.999816	1.02508	0.922051	1.08773	0.522872	1.35089	0.00986576
100152205	ENSSSCG00000001499	DST	0.472713	1.0637	0.999816	-1.10167	0.743238	-1.1642	0.410306	-1.07173	0.674293
100152208	ENSSSCG00000009471	NA	0.111086	1.06654	0.999816	-1.1731	0.571404	-1.32583	0.148119	1.031	0.872817
100152211	ENSSSCG00000000927	TMTC3	0.82062	1.2001	0.999816	-1.00966	0.988106	-1.01132	0.977994	1.0592	0.85497
100152212	ENSSSCG00000001971	HECTD1	0.112828	-1.06228	0.999816	-1.0065	0.97478	1.1199	0.21043	-1.0541	0.498302
100152215	ENSSSCG00000022111	NA	0.308228	1.22318	0.999816	-1.01682	0.987474	1.00908	0.987875	1.78873	0.117003
100152220	ENSSSCG00000001512	CUTA	0.155301	1.00088	0.999816	-1.08132	0.72696	1.00769	0.966583	1.21102	0.10433
100152224	ENSSSCG00000006093	NDUFAF6	0.307676	-1.01451	0.999816	-1.27052	0.431451	-1.00925	0.972918	-1.25437	0.233572
100152228	ENSSSCG00000004160	PEX7	0.022763	-1.07548	0.999816	-1.20831	0.286684	-1.11847	0.366487	-1.48182	0.00340359
100152229	ENSSSCG00000010560	MRPL43	0.134635	1.13183	0.999816	-1.02457	0.901651	1.11219	0.286289	1.13921	0.128184
100152230	ENSSSCG00000009931	MVK	0.0141557	1.17171	0.999816	1.38654	0.459787	1.87863	0.0468015	2.33719	0.00334514
100152232	ENSSSCG00000009909	COX6A1	0.0533792	1.22507	0.999816	1.1216	0.384942	1.20037	0.0565453	1.18767	0.0301172
100152238	ENSSSCG00000004156	IFNGR1	0.0841047	1.06339	0.999816	-1.01991	0.971085	-1.04917	0.870679	1.55573	0.0356911
100152239	ENSSSCG00000012151	NHS	0.0273458	-1.00897	0.999816	-1.353	0.579515	-1.86989	0.115965	-3.85251	0.00865311
100152243	ENSSSCG00000010435	MINPP1	0.148289	-1.01227	0.999816	-1.1082	0.660369	1.08087	0.622062	1.19662	0.145687
100152247	ENSSSCG00000022099	TP53INP2	0.00679726	1.04632	0.999816	1.22697	0.724547	1.74172	0.116371	2.92466	0.00173233
100152252	ENSSSCG00000010744	DHX32	0.924083	1.00343	0.999816	-1.05863	0.830962	-1.06385	0.712452	-1.05912	0.679456
100152253	ENSSSCG00000004125	STX11	0.124523	1.23163	0.999816	-1.06578	0.929243	-1.30086	0.494681	1.5471	0.142057
100152254	ENSSSCG00000011592	PLXND1	0.00218022	1.09439	0.999816	1.08458	0.781069	-1.03206	0.879027	-1.74403	0.00164678
100152256	ENSSSCG00000011560	CRELD1	0.430988	-1.05111	0.999816	1.09353	0.664988	1.06882	0.641591	1.11118	0.364769
100152260	ENSSSCG00000012171	PRDX4	0.225163	1.09096	0.999816	-1.0382	0.953905	1.25507	0.470492	1.55546	0.0847353
100152267	ENSSSCG00000004803	ACTC1	5.19e-05	1.31068	0.999816	1.37334	0.684401	1.67191	0.289722	13.6685	1.21e-05
100152271	ENSSSCG00000007211	ZCCHC3	0.0612429	1.19502	0.999816	1.11846	0.744813	1.00401	0.988384	-1.46684	0.0860937
100152289	ENSSSCG00000010140	RTN4R	0.443824	1.07635	0.999816	-1.29802	0.636	-1.40163	0.369365	-1.12558	0.736549
100152294	ENSSSCG00000006636	GABPB2	0.347455	1.01048	0.999816	1.09959	0.760998	1.27357	0.199526	1.18977	0.313493
100152297	ENSSSCG00000010632	TECTB	0.00529391	1.36659	0.999816	1.59238	0.446219	2.70251	0.0272657	3.72463	0.0012044
100152301	ENSSSCG00000006535	PMVK	0.210731	1.06349	0.999816	1.06056	0.861709	1.17603	0.384125	1.37723	0.0502257
100152302	ENSSSCG00000006489	TMEM79	0.0228859	1.03705	0.999816	1.31585	0.259295	1.41381	0.0528994	-1.05651	0.754904
100152303	ENSSSCG00000004049	ACAT2	0.000339583	-1.13214	0.999816	-1.24021	0.487441	-1.05704	0.822089	2.19294	0.000383129
100152304	ENSSSCG00000004382	SEC63	0.00118512	-1.0902	0.999816	-1.00329	0.992532	1.20837	0.215614	1.71844	0.000665475
100152307	ENSSSCG00000015874	ACVR1	0.00669063	-1.20901	0.999816	-1.1043	0.641591	-1.54736	0.0124232	-1.54956	0.00378155
100152312	ENSSSCG00000004651	GALK2	0.0849359	1.01746	0.999816	1.02731	0.910597	1.16085	0.207088	1.25527	0.0301901
100152319	ENSSSCG00000010648	CCDC186	0.0023713	-1.06024	0.999816	1.35104	0.381774	1.6778	0.041564	2.20784	0.00107448
100152320	ENSSSCG00000005666	DOLK	0.00136424	1.08996	0.999816	1.08212	0.695058	1.31812	0.0415596	1.67446	0.000280332
100152321	ENSSSCG00000007043	GPCPD1	0.0421317	-1.08706	0.999816	1.17702	0.620172	1.14108	0.568264	1.59575	0.0172138
100152322	ENSSSCG00000022295	C9orf16	0.0147589	1.19977	0.999816	1.086	0.88142	1.03979	0.917262	2.24149	0.00359795
100152325	ENSSSCG00000010073	CHCHD10	0.389202	1.1817	0.999816	1.03909	0.904227	1.20412	0.243538	1.15075	0.322925
100152326	ENSSSCG00000001026	SNRNP48	0.351023	-1.08405	0.999816	1.00999	0.975665	-1.02071	0.909356	-1.22473	0.135803
100152330	ENSSSCG00000006571	INTS3	0.0516268	1.06426	0.999816	1.1779	0.325689	1.25829	0.0547199	1.25986	0.0202486
100152332	ENSSSCG00000006507	NA	0.291906	1.07784	0.999816	1.24791	0.480181	-1.02895	0.921235	-1.13504	0.574222
100152333	ENSSSCG00000011194	ANKRD28	0.305261	1.01044	0.999816	1.10531	0.50253	1.13466	0.214872	1.02046	0.838663
100152334	ENSSSCG00000006470	RRNAD1	0.790162	-1.04673	0.999816	1.00924	0.982713	-1.00427	0.986373	1.12447	0.491177
100152338	ENSSSCG00000015883	MARCH7	0.132829	-1.09088	0.999816	1.00937	0.978649	1.15738	0.366905	-1.18504	0.200421
100152339	ENSSSCG00000002457	ITPK1	0.0286729	-1.1274	0.999816	-1.15721	0.408035	-1.24697	0.0877586	1.10634	0.346233
100152345	ENSSSCG00000004657	CEP152	0.00270384	1.17421	0.999816	1.05424	0.868917	1.07698	0.704192	-1.8797	0.00355307
100152349	ENSSSCG00000000810	AMIGO2	0.000153678	-1.03542	0.999816	1.36362	0.197686	1.41007	0.0450411	2.28607	4.45e-05
100152350	ENSSSCG00000010504	BLNK	0.0203138	1.43858	0.999816	1.24885	0.397828	-1.05855	0.802304	-1.07769	0.697446
100152352	ENSSSCG00000004313	SRSF12	0.0863853	-1.21875	0.999816	-1.37863	0.421603	-1.03867	0.908188	1.30208	0.240082
100152355	ENSSSCG00000004285	OOEP	0.00829561	1.09715	0.999816	1.03185	0.977986	1.30949	0.61734	-7.7859	0.00579917
100152357	ENSSSCG00000002375	RPS6KL1	0.169142	-1.46453	0.999816	-1.33697	0.473318	-1.53509	0.148998	-1.91645	0.0345119
100152358	ENSSSCG00000001401	ATP6V1G2	0.8013	1.11489	0.999816	1.13638	0.882878	-1.08262	0.894794	-1.28951	0.604499
100152360	ENSSSCG00000004534	CCDC68	0.0877641	-1.24762	0.999816	1.00309	0.995067	1.22438	0.426167	1.37665	0.138939
100152361	ENSSSCG00000011731	SMC4	0.00637084	1.13458	0.999816	-1.09751	0.712496	-1.05279	0.771754	-1.55649	0.00438014
100152364	ENSSSCG00000023894	NA	0.301332	1.12629	0.999816	-1.04867	0.927516	-1.14919	0.627042	1.28339	0.262166
100152368	ENSSSCG00000001963	EGLN3	0.177516	1.27098	0.999816	-1.1762	0.838923	-1.85508	0.222773	-1.42032	0.445069
100152371	ENSSSCG00000010519	NA	0.917851	1.02766	0.999816	-1.02786	0.872449	1.01198	0.917728	1.01079	0.907169
100152372	ENSSSCG00000006307	RCSD1	0.00273124	1.01368	0.999816	-1.15708	0.422156	-1.16836	0.22163	-1.68954	0.000681058
100152373	ENSSSCG00000006308	CREG1	0.00126535	1.02005	0.999816	1.15719	0.689353	1.19247	0.450485	2.42372	0.000305412
100152375	ENSSSCG00000022777	SLC35C2	0.0804191	1.18257	0.999816	-1.02676	0.946777	-1.3112	0.183277	-1.13117	0.507253
100152381	ENSSSCG00000001392	TCF19	0.000153678	1.40717	0.999816	-1.02833	0.950847	-1.20938	0.427008	-4.67828	0.000183758
100152384	ENSSSCG00000006090	MTERF3	0.237819	-1.05278	0.999816	-1.2137	0.307884	-1.04602	0.758943	-1.00025	0.998581
100152392	ENSSSCG00000007092	KAT14	0.777792	1.00781	0.999816	-1.03775	0.867034	1.01976	0.892547	-1.07767	0.480664
100152393	ENSSSCG00000029482	CHST15	0.00754528	1.06025	0.999816	1.28992	0.341667	1.17087	0.418869	1.84819	0.00135642
100152394	ENSSSCG00000025013	RTN1	0.0161885	-1.0036	0.999816	-1.29608	0.485155	-1.7226	0.0642413	1.29729	0.224031
100152397	ENSSSCG00000005060	KTN1	0.222796	-1.04477	0.999816	-1.02242	0.938391	1.14125	0.325884	1.13739	0.244479
100152398	ENSSSCG00000006800	CD53	0.00623446	1.3269	0.999816	1.0289	0.910587	-1.10307	0.466514	-1.13043	0.2987
100152399	ENSSSCG00000010156	ARID4B	0.0446367	-1.0091	0.999816	1.11816	0.568882	1.22635	0.116848	-1.11809	0.311603
100152401	ENSSSCG00000009361	POSTN	0.0607372	-1.17566	0.999816	-1.57373	0.399689	-1.97433	0.078341	-2.15918	0.018922
100152404	ENSSSCG00000004223	HEY2	0.00867299	-1.09006	0.999816	-1.28148	0.332227	-1.78867	0.0123706	-1.04362	0.806905
100152410	ENSSSCG00000010160	TARBP1	0.115712	-1.01456	0.999816	-1.10034	0.640998	-1.04981	0.741582	-1.30015	0.0283236
100152413	ENSSSCG00000011454	SFMBT1	0.423849	1.0232	0.999816	-1.04641	0.876769	1.16934	0.316408	1.07818	0.607779
100152415	ENSSSCG00000009353	NA	0.119627	-1.24387	0.999816	-1.05505	0.76719	-1.11949	0.315263	-1.06642	0.531298
100152418	ENSSSCG00000005995	MTBP	0.00948483	1.21799	0.999816	-1.08812	0.874372	-1.04335	0.905583	-2.85654	0.00631756
100152419	ENSSSCG00000016018	FRZB	0.00449311	-1.08944	0.999816	-1.41918	0.289708	-1.63037	0.0531107	-2.82431	0.000860384
100152421	ENSSSCG00000005355	EXOSC3	0.421651	1.12277	0.999816	-1.16266	0.675583	-1.14094	0.593001	-1.08131	0.724709
100152427	ENSSSCG00000006197	SULF1	0.173397	1.55999	0.999816	1.52627	0.274238	1.36468	0.254128	1.42	0.157802
100152428	ENSSSCG00000012006	ABCC1	0.00182667	-1.12919	0.999816	-1.11315	0.911627	-1.32336	0.612514	3.88775	0.00142901
100152429	ENSSSCG00000002440	CCDC88C	0.031424	-1.07021	0.999816	-1.18727	0.499128	-1.4093	0.0681673	-1.61692	0.0084108
100152433	ENSSSCG00000027548	KRT79	0.005449	-1.05546	0.999816	2.30065	0.154054	2.79405	0.0171542	1.45072	0.278762
100152438	ENSSSCG00000005604	PBX3	0.197452	1.10293	0.999816	1.0073	0.984849	-1.21601	0.263155	1.05939	0.723772
100152439	ENSSSCG00000004167	MYB	0.00060947	-1.1473	0.999816	-1.33508	0.480955	-2.96635	0.0100669	-12.2881	0.000213941
100152442	ENSSSCG00000005575	RC3H2	0.51374	-1.19467	0.999816	1.15197	0.797629	1.21945	0.566843	1.04762	0.895595
100152445	ENSSSCG00000029270	SMIM19	0.315536	1.04963	0.999816	1.01434	0.929604	1.11757	0.1473	1.0425	0.533901
100152448	ENSSSCG00000002014	JPH4	0.177326	1.19244	0.999816	1.14135	0.859254	1.10728	0.836004	-1.97115	0.137728
100152451	ENSSSCG00000010006	NA	0.0216809	-1.34814	0.999816	-1.56614	0.289708	-1.86693	0.0563404	-3.07094	0.00279484
100152455	ENSSSCG00000006362	USP21	0.0665618	-1.00398	0.999816	1.01359	0.957283	-1.08962	0.502936	-1.29898	0.0243351
100152458	ENSSSCG00000004351	USP45	0.768519	-1.17339	0.999816	1.03491	0.943989	-1.06307	0.831322	-1.01731	0.947285
100152459	ENSSSCG00000027076	CYHR1	0.792997	1.03657	0.999816	-1.02067	0.89277	1.02696	0.769648	1.03387	0.650743
100152462	ENSSSCG00000000233	ACVR1B	0.0026656	-1.33325	0.999816	-1.86564	0.0837749	-2.21519	0.0071007	-1.1772	0.379642
100152468	ENSSSCG00000009623	SLC39A14	0.00058624	1.08843	0.999816	1.12709	0.560392	1.22472	0.137999	1.86877	0.000104544
100152491	ENSSSCG00000006260	NA	0.203522	1.02166	0.999816	-1.00456	0.987577	1.19141	0.148119	1.1145	0.279303
100152493	ENSSSCG00000021130	RPP21	0.203959	1.14066	0.999816	1.02848	0.941196	-1.20594	0.338073	1.0968	0.60155
100152494	ENSSSCG00000009773	RILPL1	0.310483	-1.02342	0.999816	-1.08055	0.889854	-1.26433	0.466631	1.292	0.326563
100152497	ENSSSCG00000007356	PLCG1	0.00458543	-1.14522	0.999816	-1.18027	0.395248	-1.52835	0.010221	-1.52948	0.00199034
100152498	ENSSSCG00000029252	FGF12	0.306347	1.72052	0.999816	1.7655	0.495914	2.28641	0.141327	2.19606	0.123
100152503	ENSSSCG00000002362	NA	0.00717156	1.01217	0.999816	1.44423	0.289708	1.49496	0.101703	2.12292	0.00191564
100152505	ENSSSCG00000002307	ERH	0.0120961	1.09673	0.999816	-1.12923	0.487441	-1.00982	0.94847	-1.32406	0.0108028
100152509	ENSSSCG00000004063	NA	0.255348	-1.03504	0.999816	1.09719	0.731736	1.24972	0.180479	1.11494	0.477968
100152510	ENSSSCG00000006051	NA	0.0168384	1.21749	0.999816	-1.24953	0.852733	-1.81695	0.423303	3.37086	0.017164
100152514	ENSSSCG00000026120	NA	0.392351	1.09695	0.999816	1.17015	0.677977	1.28676	0.293491	1.39302	0.119044
100152515	ENSSSCG00000009781	PITPNM2	0.0603848	1.00527	0.999816	-1.03601	0.90009	-1.16366	0.304665	1.23416	0.0895504
100152517	ENSSSCG00000009774	C12orf65	0.816837	1.02383	0.999816	1.07619	0.805235	1.1112	0.571331	-1.01715	0.930279
100152525	ENSSSCG00000007315	AAR2	0.436274	1.03873	0.999816	-1.10154	0.625016	-1.0165	0.91786	1.06824	0.565768
100152526	ENSSSCG00000002328	MED6	0.220794	1.13467	0.999816	1.04022	0.891019	1.12494	0.458822	-1.13235	0.392308
100152527	ENSSSCG00000004260	FAM162B	0.427084	1.18557	0.999816	1.11347	0.805835	1.30411	0.292631	-1.04032	0.88452
100152534	ENSSSCG00000004670	C15orf48	0.705102	1.01217	0.999816	-1.27095	0.686432	-1.21668	0.631556	1.03828	0.920462
100152536	ENSSSCG00000009495	NA	0.226472	1.15764	0.999816	1.44077	0.526078	-1.13992	0.795724	1.66124	0.142139
100152540	ENSSSCG00000010674	FAM204A	0.170872	1.00414	0.999816	-1.00816	0.978701	1.11814	0.438735	1.23946	0.0690135
100152542	ENSSSCG00000002235	LPCAT4	0.179951	-1.02946	0.999816	-1.2485	0.4109	-1.3054	0.16726	-1.32933	0.106744
100152543	ENSSSCG00000021213	TMX1	0.384526	-1.0804	0.999816	-1.12356	0.468628	1.00518	0.971451	1.00194	0.986991
100152547	ENSSSCG00000011314	LZTFL1	0.0252243	1.0304	0.999816	1.00481	0.982429	1.21671	0.0530765	-1.07911	0.37537
100152548	ENSSSCG00000004414	CD164	0.767176	-1.00594	0.999816	-1.02758	0.891504	-1.08829	0.433859	-1.02604	0.788665
100152549	ENSSSCG00000006693	PDZK1	0.673192	1.08304	0.999816	-1.02139	0.98322	-1.15818	0.781908	1.35749	0.423836
100152550	ENSSSCG00000002620	EFHC1	0.0461416	1.05517	0.999816	-1.18528	0.714555	-1.15033	0.665748	1.64301	0.0415867
100152552	ENSSSCG00000002508	SETD3	0.730515	-1.0708	0.999816	-1.10338	0.547839	-1.0704	0.55904	-1.04862	0.636339
100152555	ENSSSCG00000030014	NA	0.201167	1.03012	0.999816	1.07594	0.657936	1.05975	0.610759	-1.11688	0.24942
100152559	ENSSSCG00000010684	RGS10	0.100372	1.17649	0.999816	-1.06604	0.912195	-1.34637	0.337844	-1.68177	0.094021
100152564	ENSSSCG00000009341	NA	0.298492	1.05004	0.999816	-1.03057	0.964567	1.33147	0.353702	1.45409	0.16015
100152566	ENSSSCG00000001039	GCNT2	0.0216598	1.22127	0.999816	1.0809	0.885247	1.27123	0.41432	2.18291	0.00383814
100152568	ENSSSCG00000002629	FBXO9	0.0134347	-1.0017	0.999816	-1.06068	0.714555	1.00699	0.957586	-1.31074	0.00455821
100152569	ENSSSCG00000006663	OTUD7B	0.62492	-1.03306	0.999816	-1.03378	0.887205	-1.04422	0.761966	1.08156	0.474444
100152573	ENSSSCG00000002504	AK7	0.901997	1.0351	0.999816	1.24536	0.802869	-1.05452	0.940832	1.23818	0.668839
100152578	ENSSSCG00000000500	NA	0.0638983	-1.09187	0.999816	-1.12632	0.677191	1.12357	0.531116	1.29312	0.0837102
100152580	ENSSSCG00000010411	NA	0.0283827	1.05366	0.999816	-1.01392	0.971175	-1.28551	0.175506	-1.55703	0.0186991
100152584	ENSSSCG00000004918	ALPK2	0.462516	-1.15983	0.999816	-1.0661	0.936802	-1.37235	0.462456	-1.79214	0.153093
100152585	ENSSSCG00000010569	MGEA5	0.718098	-1.02263	0.999816	1.13222	0.664442	1.09623	0.635615	1.06534	0.699126
100152586	ENSSSCG00000009946	SART3	0.491371	-1.02592	0.999816	-1.05944	0.756346	-1.0734	0.553703	-1.1531	0.142399
100152587	ENSSSCG00000010565	DPCD	0.124055	1.09375	0.999816	1.11588	0.616938	1.31694	0.0616914	1.04769	0.734974
100152590	ENSSSCG00000006333	NUF2	0.00156057	1.13364	0.999816	-1.17568	0.618212	-1.13238	0.583833	-2.66597	0.000718606
100152595	ENSSSCG00000004091	AKAP12	0.151973	1.00099	0.999816	1.07492	0.894623	-1.04033	0.91242	1.58421	0.0579884
100152596	ENSSSCG00000001501	VPS52	0.706084	1.01601	0.999816	1.01561	0.943144	1.03585	0.763578	1.09915	0.274528
100152598	ENSSSCG00000009584	SEMA4D	0.258557	-1.08624	0.999816	-1.09099	0.799223	1.04049	0.867594	1.23637	0.207984
100152604	ENSSSCG00000012377	KIF4A	0.00243705	1.16294	0.999816	-1.10956	0.854341	1.01612	0.968996	-4.93923	0.00134658
100152607	ENSSSCG00000000916	LUM	0.000468963	1.03034	0.999816	-1.29873	0.346069	-1.5348	0.0389428	-2.33739	0.000145206
100152609	ENSSSCG00000001571	MTCH1	0.0924068	1.0538	0.999816	-1.00596	0.978261	-1.0661	0.539316	-1.17081	0.0596706
100152611	ENSSSCG00000004330	GJA10	0.225739	-1.07108	0.999816	-1.91005	0.33083	-1.36948	0.492865	1.03792	0.933927
100152612	ENSSSCG00000010330	NA	0.213019	-1.14752	0.999816	-1.09655	0.885899	-1.15774	0.710015	-2.12103	0.0482519
100152619	ENSSSCG00000002292	PLEKHH1	0.873646	1.05004	0.999816	-1.01286	0.990001	-1.09211	0.881801	-1.3584	0.513426
100152628	ENSSSCG00000001867	PSTPIP1	0.27932	1.3438	0.999816	1.15931	0.751425	-1.09892	0.789389	-1.0809	0.806682
100152629	ENSSSCG00000005378	ANKS6	0.31934	1.69686	0.999816	1.21082	0.822845	1.47298	0.432605	1.98221	0.0976556
100152630	ENSSSCG00000010445	ANKRD22	0.00436949	2.34301	0.999816	3.66123	0.259129	11.381	0.0100669	10.9491	0.00159458
100152631	ENSSSCG00000000573	KCNJ8	0.410063	1.30219	0.999816	1.12285	0.744053	1.23543	0.335039	1.09252	0.676003
100152635	ENSSSCG00000002287	MPP5	0.091273	-1.04187	0.999816	1.34953	0.230786	1.09733	0.619196	1.12335	0.464266
100152640	ENSSSCG00000004498	HAUS1	0.0332775	1.20604	0.999816	-1.10308	0.633317	1.10355	0.464788	-1.12115	0.344498
100152642	ENSSSCG00000009426	CCDC122	0.383149	-1.07376	0.999816	-1.05034	0.914867	-1.33358	0.243538	-1.33692	0.210661
100152644	ENSSSCG00000029598	FAM124A	0.310155	-1.18141	0.999816	-1.37499	0.588324	-1.57284	0.265144	-2.10708	0.0799571
100152645	ENSSSCG00000009381	ALG11	0.0405484	-1.07201	0.999816	1.04185	0.892427	1.23107	0.190136	1.37014	0.0307624
100152646	ENSSSCG00000001869	PEAK1	0.133284	-1.04617	0.999816	-1.08364	0.89288	-1.22215	0.570049	1.52435	0.111507
100152647	ENSSSCG00000016076	COQ10B	0.428474	1.06644	0.999816	-1.05201	0.886992	1.02832	0.904695	1.22797	0.207975
100152649	ENSSSCG00000021361	ZNF710	0.148215	-1.20078	0.999816	-1.0677	0.905575	-1.19473	0.555029	-1.82202	0.0304477
100152651	ENSSSCG00000010446	STAMBPL1	0.198715	1.47122	0.999816	1.19101	0.743238	1.71082	0.0934952	1.36272	0.281166
100152652	ENSSSCG00000005364	TDRD7	0.201809	1.02518	0.999816	1.28601	0.31178	1.14197	0.459498	-1.00383	0.985242
100152655	ENSSSCG00000030487	LYSMD4	0.0827738	1.05911	0.999816	1.02297	0.936802	1.05908	0.706137	1.34104	0.0187652
100152660	ENSSSCG00000007287	GSS	0.587024	-1.02278	0.999816	-1.11882	0.524277	-1.09862	0.449274	-1.03256	0.782141
100152664	ENSSSCG00000002461	BTBD7	0.804283	-1.07504	0.999816	-1.06323	0.744443	-1.06058	0.634542	-1.09975	0.335037
100152675	ENSSSCG00000009658	BNIP3L	0.67378	-1.09217	0.999816	1.03729	0.879756	1.00695	0.96796	-1.02413	0.843168
100152679	ENSSSCG00000007056	PLCB1	0.460489	-1.41456	0.999816	-1.3056	0.602535	-1.49967	0.251695	-1.55116	0.189775
100152681	ENSSSCG00000029203	TOX4	0.0130797	-1.01393	0.999816	-1.0045	0.982392	1.12309	0.191636	1.25798	0.00646995
100152685	ENSSSCG00000006643	ANXA9	0.00859951	-1.17656	0.999816	-1.28443	0.536336	-2.28654	0.0228985	-3.027	0.00358376
100152687	ENSSSCG00000010079	PPM1F	0.0122892	1.06124	0.999816	1.14221	0.614327	-1.01032	0.965191	1.63679	0.00338892
100152688	ENSSSCG00000010620	XPNPEP1	0.000723384	1.06104	0.999816	-1.06167	0.813301	-1.15443	0.320245	-1.82011	0.000278275
100152689	ENSSSCG00000001022	SSR1	0.00820745	1.11627	0.999816	1.04938	0.944118	1.6564	0.121435	2.57998	0.00240374
100152690	ENSSSCG00000010042	ZNF280B	0.131555	-1.03852	0.999816	1.33049	0.562939	1.46925	0.242829	1.74523	0.0584065
100152691	ENSSSCG00000006547	SHE	0.667728	1.05729	0.999816	1.08262	0.806292	-1.03298	0.891537	-1.10958	0.568134
100152692	ENSSSCG00000006498	RAB25	0.240332	-1.05788	0.999816	-1.09024	0.674461	-1.21792	0.129408	-1.18565	0.123721
100152693	ENSSSCG00000024931	NA	0.947662	-1.14932	0.999816	-1.13332	0.872449	-1.17301	0.746174	1.0176	0.969287
100152698	ENSSSCG00000015868	ARL6IP6	0.000980437	-1.02686	0.999816	-1.12757	0.439524	-1.19654	0.0973195	-1.60834	0.000190737
100152701	ENSSSCG00000001620	MDFI	0.0155083	1.01746	0.999816	1.03763	0.944301	1.32456	0.254541	1.95554	0.00462043
100152706	ENSSSCG00000009663	TRIM35	0.539932	-1.0898	0.999816	-1.19856	0.466938	-1.18823	0.319479	-1.11083	0.499334
100152709	ENSSSCG00000006158	MRPS28	0.42983	1.18218	0.999816	1.01658	0.963883	1.1721	0.345106	1.05443	0.747833
100152711	ENSSSCG00000009644	ADAM28	0.00541986	1.01475	0.999816	-1.11281	0.877022	-1.12281	0.793844	2.66286	0.00322962
100152714	ENSSSCG00000006143	CA13	0.310494	1.27285	0.999816	-1.19525	0.77898	-1.33607	0.479235	1.0776	0.842089
100152718	ENSSSCG00000010649	VWA2	0.0107071	-1.02072	0.999816	1.11711	0.854543	-1.08083	0.850036	-4.30547	0.00478621
100152721	ENSSSCG00000005643	NA	0.0004781	-1.10283	0.999816	1.19446	0.373774	1.28214	0.0795249	1.75048	0.000237224
100152722	ENSSSCG00000010118	HIRA	0.0338807	-1.06956	0.999816	-1.27624	0.160962	-1.22489	0.080569	-1.28293	0.0162126
100152724	ENSSSCG00000006624	SELENBP1	0.173689	-1.14176	0.999816	1.15124	0.537515	1.0917	0.59335	1.05777	0.678917
100152725	ENSSSCG00000010105	SMPD4	0.894185	1.01229	0.999816	-1.03186	0.873554	1.00607	0.965852	1.04215	0.665744
100152730	ENSSSCG00000010030	EIF4ENIF1	0.526959	-1.07433	0.999816	-1.08862	0.621668	-1.10564	0.372628	-1.14825	0.150215
100152731	ENSSSCG00000006520	SCAMP3	0.287982	1.05305	0.999816	1.05713	0.793781	1.10784	0.420588	1.21894	0.0631974
100152732	ENSSSCG00000006481	GPATCH4	0.472705	1.09454	0.999816	-1.30431	0.535676	-1.0153	0.968099	-1.05911	0.836858
100152736	ENSSSCG00000016191	NA	0.745641	1.02367	0.999816	-1.02022	0.960661	-1.12796	0.572617	1.05713	0.775134
100152737	ENSSSCG00000022780	NA	0.616588	1.03454	0.999816	1.13208	0.760998	1.20918	0.463396	1.28987	0.259973
100152738	ENSSSCG00000010544	DNMBP	0.149814	-1.0906	0.999816	-1.06906	0.861262	-1.33509	0.178029	-1.48291	0.0488749
100152741	ENSSSCG00000009865	TBX3	0.0130306	1.06328	0.999816	-1.26498	0.46477	-1.57314	0.0613528	-1.8433	0.00952965
100152744	ENSSSCG00000007427	ZSWIM3	0.438735	1.2723	0.999816	1.03798	0.933417	1.02093	0.942591	1.04671	0.839137
100152747	ENSSSCG00000004290	TBX18	0.0198804	-1.07168	0.999816	-1.29293	0.469551	-1.61075	0.0761775	-2.24087	0.00484579
100152754	ENSSSCG00000006088	SDC2	0.0417399	1.02877	0.999816	-1.07726	0.821008	-1.19722	0.337202	-1.50822	0.0134671
100152755	ENSSSCG00000011732	NA	0.163981	-1.02278	0.999816	-1.09548	0.83765	-1.26288	0.377871	1.30397	0.220354
100152758	ENSSSCG00000006065	ANKRD46	0.158762	-1.10408	0.999816	-1.07827	0.682031	1.02465	0.859451	1.11192	0.287209
100152759	ENSSSCG00000016212	ANKZF1	0.351349	-1.06449	0.999816	1.01817	0.948453	-1.0382	0.810736	1.13648	0.262031
100152765	ENSSSCG00000009853	WSB2	0.0407246	-1.0378	0.999816	1.05482	0.852442	-1.03997	0.834541	1.39198	0.0200665
100152768	ENSSSCG00000002392	IRF2BPL	0.0560121	-1.25275	0.999816	-1.00827	0.987663	-1.18702	0.502857	1.39832	0.0997928
100152771	ENSSSCG00000015695	RAB3GAP1	0.0110057	1.03968	0.999816	1.12961	0.316804	1.26636	0.0150896	1.20547	0.0125264
100152772	ENSSSCG00000002381	NEK9	0.79237	-1.01185	0.999816	-1.04335	0.88041	-1.08303	0.622272	-1.11853	0.378507
100152773	ENSSSCG00000004569	LACTB	0.023741	1.14551	0.999816	1.12985	0.744813	1.62081	0.0460953	1.71605	0.00921654
100152776	ENSSSCG00000028310	DR1	0.89097	-1.08971	0.999816	-1.08485	0.773572	-1.02196	0.918907	-1.0116	0.950298
100152778	ENSSSCG00000021270	THAP2	0.218062	1.05108	0.999816	1.22866	0.341667	1.16097	0.331992	1.26312	0.0849762
100152782	ENSSSCG00000004220	TRMT11	0.187211	-1.12182	0.999816	-1.0383	0.927516	1.18961	0.387691	-1.21803	0.290353
100152785	ENSSSCG00000005083	DHRS7	0.0112403	-1.16553	0.999816	-1.07986	0.890031	-1.21539	0.53835	1.9256	0.0119786
100152786	ENSSSCG00000006783	DDX20	0.296302	-1.0287	0.999816	-1.15275	0.418645	-1.16325	0.214872	-1.1407	0.21566
100152792	ENSSSCG00000005315	CA9	0.00440596	1.10205	0.999816	1.01634	0.966146	1.45958	0.0404933	1.70724	0.00195435
100152796	ENSSSCG00000009536	ARGLU1	0.178898	-1.12819	0.999816	-1.16665	0.273323	-1.11054	0.27124	-1.17397	0.0470089
100152808	ENSSSCG00000005052	WDHD1	0.000486548	1.13095	0.999816	-1.11446	0.666777	-1.16507	0.351224	-2.28204	0.000250366
100152810	ENSSSCG00000004469	LCA5	0.4137	-1.19581	0.999816	1.01288	0.989124	-1.24213	0.681775	-2.10363	0.141786
100152814	ENSSSCG00000010158	TOMM20	0.00841801	1.03462	0.999816	-1.03006	0.927927	-1.08076	0.650763	-1.57018	0.00301898
100152822	ENSSSCG00000002001	REC8	0.108722	1.05163	0.999816	1.50476	0.209217	1.06169	0.824322	1.17851	0.426198
100152826	ENSSSCG00000009988	NIPSNAP1	0.072943	-1.18593	0.999816	-1.02643	0.938905	-1.25975	0.174059	-1.4841	0.0199666
100152827	ENSSSCG00000006413	FCER1A	0.344268	1.29277	0.999816	-1.66273	0.60053	1.31319	0.653707	1.18409	0.762208
100152831	ENSSSCG00000005227	NA	0.0981275	-1.05727	0.999816	-1.23541	0.286684	-1.13671	0.348843	-1.32377	0.0263438
100152836	ENSSSCG00000007019	GPAT4	7.77e-05	1.05363	0.999816	1.3486	0.42739	2.08821	0.0150896	4.46079	1.91e-05
100152838	ENSSSCG00000001004	SLC22A23	0.214352	-1.10644	0.999816	1.28804	0.518202	-1.02628	0.939845	-1.23355	0.357082
100152841	ENSSSCG00000002025	NA	0.0483704	-1.0295	0.999816	-1.18372	0.606779	-1.6211	0.043855	-1.01655	0.939703
100152843	ENSSSCG00000000991	FOXQ1	0.168029	-1.39739	0.999816	-1.47865	0.617275	-1.46948	0.475837	1.50936	0.321915
100152844	ENSSSCG00000001983	SDR39U1	0.0678669	1.14291	0.999816	-1.0453	0.924054	-1.24449	0.376096	-1.60469	0.0543838
100152846	ENSSSCG00000010011	NA	0.05326	1.25041	0.999816	1.41283	0.156744	1.2579	0.159963	1.45977	0.0132337
100152849	ENSSSCG00000009975	EMID1	0.0521577	-1.06637	0.999816	-1.04774	0.927516	-1.21	0.482581	-2.09055	0.0120392
100152851	ENSSSCG00000006381	CD84	0.769343	1.11645	0.999816	-1.03347	0.96778	-1.23596	0.626253	-1.14914	0.721766
100152852	ENSSSCG00000006366	PFDN2	0.560028	1.07479	0.999816	-1.03356	0.929243	1.06772	0.746174	-1.12834	0.47101
100152867	ENSSSCG00000007323	DSN1	0.00741962	1.0155	0.999816	-1.10938	0.527625	-1.10324	0.391505	-1.46879	0.00196582
100152868	ENSSSCG00000002348	NA	0.623733	-1.00832	0.999816	1.00354	0.994044	1.2163	0.380305	1.0721	0.74764
100152871	ENSSSCG00000010774	NA	0.728836	1.02696	0.999816	-1.02196	0.919821	1.02212	0.866301	-1.07064	0.496337
100152881	ENSSSCG00000012253	CASK	0.000235452	-1.21791	0.999816	-1.17947	0.340949	-1.39015	0.0188161	-2.05759	2.89e-05
100152894	ENSSSCG00000011798	NA	0.0029167	1.11719	0.999816	-1.03775	0.952422	1.63517	0.0980151	2.62216	0.00109288
100152904	ENSSSCG00000004064	NA	0.175783	-1.03888	0.999816	1.09727	0.648794	1.10894	0.435571	1.20403	0.0879635
100152909	ENSSSCG00000016094	BZW1	0.0245782	-1.04216	0.999816	-1.28635	0.107541	-1.16779	0.120781	-1.19663	0.0345546
100152912	ENSSSCG00000004113	NA	0.251122	1.11847	0.999816	1.12466	0.800395	1.03523	0.921235	1.54302	0.0642222
100152913	ENSSSCG00000027478	PPCDC	0.403806	1.19157	0.999816	1.15375	0.712154	1.37656	0.18101	1.08732	0.732104
100152915	ENSSSCG00000000665	NA	0.047019	-1.31077	0.999816	-1.47366	0.384942	-1.14914	0.6772	-2.97638	0.00740848
100152918	ENSSSCG00000028889	VPS37B	0.120807	1.04534	0.999816	1.22823	0.531701	1.52307	0.065889	1.17312	0.388626
100152926	ENSSSCG00000005971	ZNF572	0.644022	1.02009	0.999816	1.18711	0.693073	-1.12008	0.729101	1.10196	0.728043
100152927	ENSSSCG00000004737	NA	0.149891	-1.0433	0.999816	1.12576	0.762135	-1.3528	0.254009	-1.38413	0.187553
100152929	ENSSSCG00000015936	PHOSPHO2	0.378844	-1.05596	0.999816	-1.24776	0.34755	-1.04722	0.807527	-1.08605	0.595816
100152930	ENSSSCG00000001725	ADGRF5	0.00497763	1.18631	0.999816	1.53444	0.107541	1.66933	0.010221	1.58962	0.00341382
100152933	ENSSSCG00000009509	IPO5	0.000486293	1.07555	0.999816	1.09119	0.626968	-1.04558	0.730775	-1.55001	0.000426132
100152936	ENSSSCG00000012622	CXorf56	0.666919	-1.00297	0.999816	-1.11119	0.608038	-1.09719	0.511181	-1.05986	0.649347
100152937	ENSSSCG00000010683	GRK5	0.000247405	1.14475	0.999816	1.39989	0.109733	1.62434	0.00604638	2.01038	4.74e-05
100152942	ENSSSCG00000005040	GNPNAT1	0.512341	-1.16751	0.999816	-1.40706	0.405656	-1.1395	0.672275	-1.25222	0.345537
100152950	ENSSSCG00000006702	FMO5	0.448344	1.02403	0.999816	1.71459	0.469564	1.56997	0.397033	1.25192	0.665391
100152951	ENSSSCG00000002627	GSTA4	0.00400824	-1.0413	0.999816	-1.34846	0.259036	-1.63744	0.0251694	-2.04589	0.00157478
100152952	ENSSSCG00000021586	ZHX2	0.450354	-1.08892	0.999816	-1.07345	0.817153	-1.18208	0.363449	1.06455	0.714662
100152961	ENSSSCG00000006171	CRISPLD1	4.03e-05	-1.26422	0.999816	-1.25395	0.334216	-1.9009	0.00599487	-6.67387	5.52e-06
100152963	ENSSSCG00000006168	PEX2	0.0200647	1.07784	0.999816	1.1502	0.493405	1.28832	0.0804061	1.49797	0.00359158
100152966	ENSSSCG00000012590	LHFPL1	0.0284995	1.05027	0.999816	1.10495	0.838923	-1.26229	0.456171	-2.24493	0.0161425
100152975	ENSSSCG00000006667	BOLA1	0.267184	1.13421	0.999816	1.19725	0.338387	1.21239	0.14049	1.11447	0.341941
100152980	ENSSSCG00000009472	FBXL3	0.0563578	-1.26724	0.999816	-1.04959	0.903932	-1.19673	0.406992	1.2798	0.16412
100152984	ENSSSCG00000022348	NA	0.397887	1.1843	0.999816	-1.1834	0.818073	1.16758	0.733269	1.478	0.248466
100152985	ENSSSCG00000004926	PDCD7	0.273778	-1.14268	0.999816	-1.00081	0.996767	-1.05554	0.675981	-1.1671	0.144198
100152987	ENSSSCG00000001970	HEATR5A	0.0026167	1.0372	0.999816	1.21013	0.211567	1.35357	0.0118738	1.38066	0.00143085
100152988	ENSSSCG00000025744	KDSR	0.0176288	-1.07683	0.999816	-1.02523	0.943383	-1.02828	0.892146	1.46496	0.0114856
100152991	ENSSSCG00000000060	DESI1	0.154365	1.00277	0.999816	1.06304	0.864487	1.38448	0.0934952	1.10745	0.569811
100152995	ENSSSCG00000001505	PFDN6	0.121004	1.16385	0.999816	-1.10357	0.626968	-1.01359	0.935701	-1.06587	0.599531
100152996	ENSSSCG00000010306	SEC24C	0.00609853	1.03049	0.999816	1.08673	0.672104	1.31976	0.037138	1.43064	0.00240553
100152997	ENSSSCG00000009585	GADD45G	0.00496623	1.03466	0.999816	1.63018	0.343418	2.74798	0.0149768	2.48441	0.00574851
100153002	ENSSSCG00000006107	PDP1	0.701579	1.02343	0.999816	1.12744	0.764927	-1.11931	0.6933	-1.06382	0.812085
100153006	ENSSSCG00000004921	ATP8B1	0.291671	-1.06606	0.999816	1.02428	0.948143	1.05132	0.809655	1.24808	0.147386
100153007	ENSSSCG00000004908	LMAN1	0.00416957	1.19798	0.999816	1.32694	0.612071	2.01571	0.0573678	3.29836	0.000838549
100153008	ENSSSCG00000009896	BICDL1	1.52e-05	-1.04815	0.999816	1.06427	0.960073	2.27125	0.12494	23.7549	4.95e-06
100153013	ENSSSCG00000024531	SPDEF	0.936143	-1.20381	0.999816	-1.05805	0.963997	1.15008	0.833203	1.01808	0.978226
100153020	ENSSSCG00000002297	RDH12	0.506269	1.2843	0.999816	1.47265	0.512312	1.20931	0.686294	1.67138	0.165084
100153028	ENSSSCG00000010185	GALNT2	0.964667	-1.01625	0.999816	1.034	0.894804	-1.01715	0.917262	1.02365	0.85002
100153032	ENSSSCG00000001875	NA	0.0106887	1.11888	0.999816	1.35867	0.236285	1.30016	0.138203	1.76895	0.0015033
100153033	ENSSSCG00000016067	STK17B	0.0123284	-1.06065	0.999816	1.05911	0.871191	-1.08114	0.727058	1.61622	0.00728772
100153038	ENSSSCG00000010453	IFIT1	0.000529721	1.10286	0.999816	2.69579	0.0257334	1.22969	0.471138	2.43389	0.00112368
100153039	ENSSSCG00000006236	NSMAF	0.13973	-1.00807	0.999816	-1.26546	0.40788	-1.36749	0.128626	-1.03663	0.856491
100153041	ENSSSCG00000007264	CDK5RAP1	0.150983	-1.09228	0.999816	-1.14512	0.396727	1.00219	0.987875	-1.21193	0.0644835
100153047	ENSSSCG00000010189	NUP133	0.0945837	-1.03472	0.999816	-1.10839	0.492623	-1.16491	0.141389	-1.23709	0.0245505
100153050	ENSSSCG00000006837	C1orf194	0.440559	1.06358	0.999816	1.02874	0.988852	-1.39119	0.765967	-6.06497	0.187553
100153060	ENSSSCG00000010652	FAM160B1	0.029413	-1.10616	0.999816	1.28216	0.519394	1.10449	0.747821	1.8296	0.0126784
100153061	ENSSSCG00000006630	VPS72	0.0221873	-1.02006	0.999816	-1.16389	0.31178	-1.13772	0.20908	-1.33636	0.00482617
100153062	ENSSSCG00000010121	UFD1L	0.144871	-1.00548	0.999816	-1.12729	0.33083	1.00247	0.982213	-1.11074	0.145127
100153064	ENSSSCG00000022107	CHTOP	0.570577	-1.00004	0.999816	-1.04827	0.708288	1.028	0.753174	-1.04635	0.49254
100153065	ENSSSCG00000006528	DPM3	0.10894	1.06778	0.999816	1.27025	0.400354	1.45196	0.0674886	1.30965	0.119485
100153066	ENSSSCG00000028759	NA	0.00718111	1.0109	0.999816	1.10586	0.675019	1.23841	0.151512	1.59283	0.00173193
100153069	ENSSSCG00000001667	ZNF318	0.02753	-1.15893	0.999816	1.05462	0.813301	1.02452	0.875931	-1.3131	0.0225285
100153071	ENSSSCG00000001639	TRERF1	0.0261097	1.00753	0.999816	-1.1973	0.517344	-1.43534	0.0813998	-1.7026	0.0119391
100153072	ENSSSCG00000004661	MYEF2	0.178809	-1.26488	0.999816	-1.43212	0.405656	-1.43481	0.235682	-2.01084	0.0305243
100153076	ENSSSCG00000004647	DTWD1	0.105205	1.05867	0.999816	1.15207	0.617704	1.39835	0.0754302	1.33258	0.0714548
100153078	ENSSSCG00000009679	FZD3	0.0142187	-1.05468	0.999816	-1.29738	0.363207	-1.27389	0.231648	1.35604	0.0690014
100153079	ENSSSCG00000000299	TESPA1	0.117844	1.31421	0.999816	1.87329	0.247779	1.30916	0.518331	-1.09345	0.839137
100153088	ENSSSCG00000007048	CRLS1	0.000191216	-1.01383	0.999816	-1.12345	0.408544	-1.43822	0.00599487	-1.66144	9.61e-05
100153090	ENSSSCG00000006648	CTSS	0.0803923	1.2244	0.999816	1.27551	0.179683	1.11306	0.371043	1.08718	0.403952
100153094	ENSSSCG00000010064	NA	0.0417399	1.18333	0.999816	-1.04422	0.912642	-1.43445	0.0961171	-1.13104	0.522535
100153098	ENSSSCG00000006561	SLC39A1	0.826467	1.05189	0.999816	1.05265	0.848547	1.04579	0.791942	1.1274	0.329341
100153104	ENSSSCG00000001683	POLH	0.26827	1.04518	0.999816	-1.08559	0.821572	-1.05016	0.844434	-1.39307	0.107285
100153107	ENSSSCG00000000393	PAN2	0.0010647	1.06968	0.999816	1.05107	0.831884	1.16318	0.246244	1.71914	0.000223115
100153121	ENSSSCG00000000265	ESPL1	0.000196737	1.20032	0.999816	-1.06348	0.877022	-1.17661	0.480283	-5.1044	0.00011539
100153130	ENSSSCG00000012482	SRPX2	0.330989	-1.1499	0.999816	-1.38968	0.487441	-1.64465	0.15201	-1.39356	0.282784
100153133	ENSSSCG00000007423	UBE2C	0.000464957	1.17896	0.999816	-1.33457	0.450996	-1.22369	0.460031	-5.76907	0.000203378
100153137	ENSSSCG00000006923	GBP2	0.0800046	1.09226	0.999816	1.24233	0.410363	-1.05175	0.823038	1.40226	0.0413489
100153138	ENSSSCG00000004279	OGFRL1	0.332209	-1.13404	0.999816	-1.09133	0.854341	-1.25143	0.426057	-1.61468	0.0801714
100153141	ENSSSCG00000002387	GPATCH2L	0.496026	-1.12048	0.999816	1.00389	0.994459	-1.11759	0.723023	1.22436	0.402285
100153143	ENSSSCG00000006893	BCAR3	0.197824	-1.06402	0.999816	-1.12944	0.738263	-1.08637	0.748032	1.29289	0.178899
100153145	ENSSSCG00000016232	MRPL44	0.229563	1.03308	0.999816	-1.21034	0.439872	-1.02112	0.921235	-1.21802	0.194221
100153147	ENSSSCG00000016214	STK16	0.301433	1.04164	0.999816	1.11037	0.608038	1.04938	0.749296	-1.11115	0.372932
100153150	ENSSSCG00000001956	NA	0.887042	1.08869	0.999816	-1.01223	0.974338	-1.00422	0.984694	1.02698	0.877029
100153155	ENSSSCG00000006298	XCL1	0.424548	-1.01468	0.999816	1.13061	0.882878	-1.60117	0.362653	1.14808	0.759001
100153156	ENSSSCG00000007470	FAM65C	0.0285026	1.00659	0.999816	1.49868	0.210199	1.52493	0.0611281	1.07081	0.755065
100153158	ENSSSCG00000011896	ADPRH	0.403843	-1.07302	0.999816	-1.15945	0.629245	1.03467	0.886153	1.12596	0.513417
100153160	ENSSSCG00000007381	YWHAB	0.00797631	1.02167	0.999816	-1.14252	0.334941	-1.09583	0.335944	-1.3173	0.00264687
100153162	ENSSSCG00000001477	RING1	0.119159	-1.0703	0.999816	-1.09899	0.480181	-1.20527	0.0540718	-1.0537	0.509347
100153166	ENSSSCG00000010277	SLC29A3	0.0377227	1.05336	0.999816	1.06605	0.824014	1.12658	0.486128	1.51894	0.0072994
100153167	ENSSSCG00000010281	PSAP	0.361944	1.00318	0.999816	1.03885	0.857324	-1.02867	0.833824	1.13844	0.171115
100153168	ENSSSCG00000006084	MTDH	0.21053	-1.08823	0.999816	-1.06017	0.851488	-1.00121	0.996357	1.21852	0.162508
100153171	ENSSSCG00000016220	DNPEP	0.119109	1.11456	0.999816	-1.15577	0.470107	-1.09174	0.549294	1.05416	0.680721
100153172	ENSSSCG00000009449	NA	0.0650211	1.00815	0.999816	-1.0345	0.867982	-1.06437	0.604508	-1.30057	0.0186658
100153176	ENSSSCG00000010529	SFRP5	0.00739735	1.21979	0.999816	-1.00223	0.997605	-1.41654	0.475149	2.81433	0.0052225
100153179	ENSSSCG00000009849	SUDS3	0.00986053	-1.01062	0.999816	1.21456	0.161126	1.23933	0.0317967	1.16757	0.045864
100153186	ENSSSCG00000006003	MAL2	0.0297629	-1.03333	0.999816	1.13426	0.677977	1.07406	0.736874	1.56325	0.0090703
100153189	ENSSSCG00000001820	HDDC3	0.0311548	1.12195	0.999816	1.08111	0.620679	1.07804	0.476393	-1.16394	0.0983705
100153191	ENSSSCG00000005312	SIT1	0.164121	1.24117	0.999816	-1.01144	0.982005	-1.16808	0.534561	-1.19825	0.416511
100153192	ENSSSCG00000001767	NA	0.0117134	-1.25101	0.999816	-1.15115	0.609108	-1.29378	0.169518	-2.17785	0.00132577
100153196	ENSSSCG00000004190	STX7	0.00677649	-1.13184	0.999816	-1.24851	0.107541	-1.32798	0.00923323	-1.10751	0.164628
100153197	ENSSSCG00000005073	ARID4A	0.734933	-1.00511	0.999816	1.06423	0.760998	-1.04171	0.775409	-1.04029	0.740246
100153198	ENSSSCG00000006784	FAM212B	0.124972	1.23389	0.999816	1.13941	0.671234	-1.04427	0.858157	1.3868	0.0613149
100153200	ENSSSCG00000011400	SEMA3B	0.0591685	-1.04711	0.999816	-1.20919	0.731699	-1.72476	0.14727	1.40404	0.235999
100153204	ENSSSCG00000001757	WDR61	0.253669	1.0159	0.999816	-1.06792	0.734614	1.1051	0.408725	-1.08572	0.425257
100153212	ENSSSCG00000006192	LACTB2	0.479911	-1.17264	0.999816	-1.22786	0.492623	-1.12626	0.58944	-1.3101	0.145021
100153213	ENSSSCG00000021375	NA	0.00695611	-1.46815	0.999816	-1.6485	0.257934	-2.12586	0.0365321	-5.23337	0.000753281
100153217	ENSSSCG00000023565	IKZF5	0.195408	-1.13323	0.999816	-1.06427	0.665821	-1.05293	0.597644	-1.17189	0.0510772
100153219	ENSSSCG00000005065	AP5M1	0.373805	1.03805	0.999816	1.08006	0.720371	1.10012	0.494409	1.21763	0.0928775
100153223	ENSSSCG00000006767	MAGI3	0.00792945	-1.15925	0.999816	-1.07181	0.819193	-1.3611	0.0851645	-1.80168	0.00152045
100153225	ENSSSCG00000011398	SEMA3F	0.151911	-1.04496	0.999816	1.0614	0.856521	1.008	0.972918	-1.30668	0.073921
100153227	ENSSSCG00000009629	BIN3	0.052715	1.0355	0.999816	1.28085	0.212714	1.21019	0.156038	-1.01044	0.944018
100153228	ENSSSCG00000015851	TNKS	0.663517	1.00412	0.999816	1.25343	0.591661	1.01893	0.961469	1.17703	0.551712
100153229	ENSSSCG00000009611	XPO7	0.591562	1.04002	0.999816	1.06311	0.694413	1.073	0.482516	-1.02174	0.814088
100153230	ENSSSCG00000000133	TST	0.979531	1.01785	0.999816	-1.00145	0.995857	-1.03801	0.820818	-1.02069	0.884261
100153235	ENSSSCG00000009479	RBM26	0.613073	-1.03904	0.999816	1.01933	0.963757	1.1765	0.408928	1.0499	0.793166
100153238	ENSSSCG00000002005	EMC9	0.00343401	1.18191	0.999816	1.07302	0.684915	1.11282	0.331873	-1.29989	0.0172977
100153245	ENSSSCG00000005909	NA	0.0122892	1.01775	0.999816	-1.03796	0.868695	-1.17774	0.191132	-1.45731	0.00445531
100153247	ENSSSCG00000002431	NA	0.00861554	1.13089	0.999816	1.00102	0.996984	1.00458	0.982675	-1.60641	0.00745917
100153248	ENSSSCG00000015815	FGFR1	0.0890348	-1.1701	0.999816	-1.24655	0.447216	-1.38475	0.10606	1.06874	0.70752
100153254	ENSSSCG00000000136	CSF2RB	0.347503	1.02538	0.999816	1.04069	0.911458	-1.17029	0.406992	-1.18849	0.300517
100153256	ENSSSCG00000005600	PPP6C	0.873615	1.05858	0.999816	1.02516	0.888305	1.04382	0.679921	1.00727	0.940348
100153257	ENSSSCG00000006132	MMP16	0.0190467	-1.25462	0.999816	-1.0635	0.883845	-1.18848	0.481017	-2.41986	0.00334514
100153260	ENSSSCG00000012459	APOOL	0.00334023	-1.12361	0.999816	-1.05445	0.729096	1.03221	0.766266	-1.39918	0.00121785
100153263	ENSSSCG00000001987	RIPK3	0.000275827	1.23695	0.999816	1.24879	0.538127	1.86907	0.0218682	3.27717	5.2e-05
100153265	ENSSSCG00000006466	SH2D2A	0.302597	-1.00067	0.999816	1.00077	0.999313	-1.46786	0.481763	-2.32146	0.130011
100153268	ENSSSCG00000004942	TIPIN	0.275681	-1.09893	0.999816	-1.23533	0.468173	-1.13331	0.557593	-1.43604	0.0623202
100153273	ENSSSCG00000006352	MPZ	0.138042	-1.07161	0.999816	-1.13238	0.945171	-2.2145	0.448685	-11.7287	0.0414428
100153276	ENSSSCG00000002427	EML5	0.268368	-1.11551	0.999816	-1.06791	0.857183	-1.21071	0.359705	-1.43843	0.0623025
100153278	ENSSSCG00000002424	SPATA7	0.634267	-1.11592	0.999816	-1.08587	0.822845	-1.2263	0.356351	-1.24739	0.273059
100153279	ENSSSCG00000000232	ACVRL1	0.439506	-1.01034	0.999816	-1.01311	0.971085	-1.08391	0.650207	-1.22784	0.15995
100153281	ENSSSCG00000009633	NA	0.917684	-1.19113	0.999816	1.37594	0.836997	1.03161	0.979779	1.31812	0.767336
100153283	ENSSSCG00000010342	SH2D4B	0.0320332	1.8971	0.999816	1.85914	0.206953	1.49676	0.234713	1.00092	0.998079
100153287	ENSSSCG00000009789	HCAR1	0.0205953	-1.11097	0.999816	2.86696	0.364478	5.59076	0.0384992	4.52809	0.031484
100153294	ENSSSCG00000028347	PPP1R11	0.967262	1.10639	0.999816	1.26314	0.887049	1.00483	0.997444	-1.23606	0.831741
100153301	ENSSSCG00000002357	ALDH6A1	0.153614	-1.07422	0.999816	1.14007	0.567679	-1.05848	0.752358	-1.20356	0.201873
100153304	ENSSSCG00000010223	ADO	0.661941	-1.18449	0.999816	-1.11566	0.776001	-1.27538	0.318193	-1.14498	0.55903
100153306	ENSSSCG00000016151	MAP2	0.00972427	-1.00313	0.999816	1.03582	0.97478	1.93666	0.16208	3.57816	0.0037658
100153308	ENSSSCG00000009826	TCTN1	0.804027	1.09093	0.999816	-1.01899	0.971173	-1.11679	0.681513	1.01143	0.965146
100153309	ENSSSCG00000000723	C12orf4	0.0838378	1.06462	0.999816	-1.03703	0.885152	1.10666	0.463603	-1.22683	0.100396
100153310	ENSSSCG00000004847	MPHOSPH10	0.184367	-1.02724	0.999816	-1.31887	0.340447	-1.126	0.575194	-1.35451	0.0890933
100153312	ENSSSCG00000000683	CDCA3	0.00279114	1.25779	0.999816	-1.24928	0.614037	-1.16999	0.614186	-3.58893	0.00188592
100153315	ENSSSCG00000009768	TCTN2	0.671134	-1.02943	0.999816	1.04013	0.934565	-1.13258	0.631556	-1.2134	0.39171
100153321	ENSSSCG00000005174	RRAGA	0.00950747	-1.00177	0.999816	-1.15756	0.291386	-1.01477	0.898656	1.19832	0.0295836
100153322	ENSSSCG00000029088	NA	0.287662	1.02274	0.999816	-1.15491	0.4589	-1.11361	0.438735	-1.15083	0.243463
100153328	ENSSSCG00000001132	NA	0.00689268	4.25584	0.999816	14.3391	0.306029	90.4879	0.022922	202.517	0.00165404
100153335	ENSSSCG00000001909	NA	0.182816	-1.12513	0.999816	-1.62541	0.724581	-2.0212	0.456303	2.11521	0.242555
100153339	ENSSSCG00000001056	RANBP9	0.118746	-1.06069	0.999816	1.05553	0.822845	1.03884	0.810358	1.24518	0.0568803
100153341	ENSSSCG00000004122	EPM2A	0.809508	-1.04549	0.999816	1.03627	0.949591	1.0816	0.807735	1.2016	0.468404
100153342	ENSSSCG00000006728	GDAP2	0.0311548	1.13556	0.999816	-1.03965	0.916206	1.01228	0.960754	1.53045	0.0118781
100153343	ENSSSCG00000004446	RWDD1	0.41543	1.05312	0.999816	-1.04464	0.772711	1.05342	0.587417	-1.03018	0.718312
100153346	ENSSSCG00000004412	MICAL1	0.00983412	-1.06819	0.999816	-1.36283	0.239469	-1.72118	0.0141315	-1.51483	0.017977
100153347	ENSSSCG00000006650	GOLPH3L	0.00121229	1.11897	0.999816	1.45645	0.226039	1.88818	0.010221	2.18556	0.00037487
100153348	ENSSSCG00000005996	MRPL13	0.018125	1.17768	0.999816	-1.01345	0.954772	1.21897	0.0825264	1.31126	0.00983161
100153351	ENSSSCG00000004757	VPS18	0.00219132	-1.00887	0.999816	1.005	0.98911	-1.00986	0.964767	1.74976	0.000978437
100153354	ENSSSCG00000000502	CNOT2	0.495782	-1.02176	0.999816	-1.09545	0.458788	-1.02445	0.805443	-1.07816	0.304029
100153355	ENSSSCG00000004101	LRP11	0.327711	1.04216	0.999816	-1.12157	0.759543	-1.22698	0.391045	-1.33134	0.177909
100153359	ENSSSCG00000009497	NA	0.00465329	1.35446	0.999816	1.29987	0.650776	2.02524	0.0588765	-2.31189	0.0460144
100153365	ENSSSCG00000021576	CD83	0.0144992	1.15757	0.999816	1.11321	0.940402	-1.31191	0.752426	4.71225	0.00629445
100153372	ENSSSCG00000015962	NA	0.157145	-1.03775	0.999816	-1.18775	0.259036	-1.05379	0.642281	-1.16737	0.101407
100153374	ENSSSCG00000005278	PRUNE2	0.0297629	1.08105	0.999816	1.0392	0.977986	1.49108	0.530081	3.80725	0.00821178
100153376	ENSSSCG00000001715	ENPP5	0.0759455	1.03632	0.999816	-1.1334	0.677659	-1.47318	0.067156	-1.05753	0.767347
100153381	ENSSSCG00000006176	TCEB1	0.0804191	-1.01406	0.999816	-1.1484	0.286111	-1.02439	0.813815	1.06465	0.40581
100153386	ENSSSCG00000001455	SLA-DRB1	0.0204561	1.10002	0.999816	-1.09976	0.655937	-1.16175	0.266195	-1.3531	0.0163097
100153387	ENSSSCG00000001456	SLA-DQA	0.000215444	1.15068	0.999816	-1.16246	0.326994	-1.28684	0.0317967	-1.52608	0.000278544
100153398	ENSSSCG00000016290	EFHD1	0.000561556	1.07568	0.999816	-1.06153	0.914727	1.22869	0.469591	3.13799	0.000203378
100153401	ENSSSCG00000004936	VWA9	0.0241287	-1.03728	0.999816	-1.21292	0.178101	-1.2414	0.0379365	-1.21392	0.0295199
100153402	ENSSSCG00000001974	G2E3	0.0333808	-1.04639	0.999816	-1.16943	0.374682	-1.14074	0.287846	-1.43186	0.00550783
100153403	ENSSSCG00000000912	EEA1	0.545524	-1.07845	0.999816	-1.00468	0.987663	1.09014	0.550268	-1.02519	0.845788
100153404	ENSSSCG00000009890	MAPKAPK5	0.193435	-1.06212	0.999816	-1.06007	0.823415	1.19185	0.228407	-1.00949	0.950744
100153407	ENSSSCG00000000062	CSDC2	0.0399565	-1.40927	0.999816	-1.8121	0.178579	-1.83536	0.0561982	-1.10493	0.707142
100153408	ENSSSCG00000001578	RNF8	0.440928	1.43086	0.999816	1.0537	0.938552	1.27555	0.457415	1.21581	0.517125
100153410	ENSSSCG00000001563	STK38	0.0750958	-1.02377	0.999816	-1.131	0.33266	-1.04153	0.672192	1.08531	0.270519
100153411	ENSSSCG00000026638	BCL10B	0.0559458	1.08351	0.999816	1.20355	0.733317	1.17006	0.681775	2.14483	0.0114452
100153414	ENSSSCG00000001511	PHF1	0.127675	1.07949	0.999816	1.12678	0.438132	1.0608	0.610891	1.25147	0.0217885
100153416	ENSSSCG00000010308	CHCHD1	0.725373	1.02127	0.999816	-1.05671	0.724547	1.02569	0.821853	-1.01391	0.887273
100153417	ENSSSCG00000006092	C8orf37	0.199704	-1.01056	0.999816	1.13113	0.677791	1.02919	0.900464	-1.27236	0.169647
100153423	ENSSSCG00000009907	NA	0.351632	-1.02423	0.999816	-1.0922	0.61872	1.04519	0.732112	-1.12204	0.276003
100153428	ENSSSCG00000011506	UBA3	0.45628	1.01538	0.999816	-1.03386	0.834199	1.06991	0.460878	-1.03653	0.6515
100153430	ENSSSCG00000006029	NA	0.274181	1.12397	0.999816	-1.08491	0.834104	1.10746	0.669177	1.30861	0.150776
100153433	ENSSSCG00000001848	MESP2	0.675371	1.08248	0.999816	-1.21999	0.690245	-1.05274	0.892494	-1.17314	0.596866
100153434	ENSSSCG00000001835	ABHD2	0.349978	1.19809	0.999816	1.39336	0.536542	1.33412	0.451236	1.75248	0.0788891
100153442	ENSSSCG00000004233	SMPDL3A	0.0220192	-1.05361	0.999816	1.12076	0.771592	1.43938	0.117726	1.73884	0.0112605
100153443	ENSSSCG00000002285	GPHN	0.121975	1.00804	0.999816	-1.05732	0.810744	1.03652	0.81704	-1.25892	0.0550895
100153444	ENSSSCG00000010742	UROS	0.44885	1.08189	0.999816	1.09236	0.786626	1.28353	0.188259	1.13248	0.454657
100153454	ENSSSCG00000009545	COL4A2	0.0129403	-1.1469	0.999816	-1.1325	0.571781	-1.2188	0.172945	-1.58615	0.0015033
100153456	ENSSSCG00000029502	NA	0.104344	-1.0893	0.999816	1.0747	0.88142	1.08276	0.789389	1.56612	0.0430047
100153472	ENSSSCG00000005683	TOR1B	0.0564559	-1.16005	0.999816	-1.01104	0.964175	-1.12925	0.300631	1.11773	0.26702
100153477	ENSSSCG00000006635	SEMA6C	0.356174	-1.01956	0.999816	1.18898	0.762848	-1.04708	0.921195	1.54098	0.165084
100153480	ENSSSCG00000010058	SNRPD3	0.0614897	1.09128	0.999816	-1.09593	0.609108	1.02154	0.878144	-1.19193	0.0762105
100153483	ENSSSCG00000006533	NA	0.236339	1.03768	0.999816	1.00971	0.97292	-1.16416	0.239588	1.04854	0.692281
100153484	ENSSSCG00000006488	GLMP	0.0967636	1.05977	0.999816	1.12255	0.72215	-1.02385	0.926554	1.46353	0.0301819
100153485	ENSSSCG00000004048	TCP1	0.0261097	1.02037	0.999816	-1.28694	0.206432	-1.13952	0.316886	-1.30368	0.0202695
100153486	ENSSSCG00000001703	NFKBIE	0.0355641	1.06291	0.999816	-1.01212	0.983674	-1.06758	0.831286	1.73708	0.0153931
100153498	ENSSSCG00000002138	OSGEP	0.249901	-1.04879	0.999816	-1.07187	0.829779	1.14063	0.480283	1.20388	0.233709
100153499	ENSSSCG00000012530	TCEAL2	0.887042	1.03816	0.999816	1.00086	0.997479	1.08611	0.619765	1.07737	0.60051
100153500	ENSSSCG00000005667	NUP188	0.859183	1.04235	0.999816	-1.02549	0.905383	-1.02771	0.82526	-1.01382	0.893129
100153501	ENSSSCG00000005638	LCN2	0.0293329	-1.04483	0.999816	-1.08513	0.981782	-1.12355	0.956355	21.5628	0.0123077
100153503	ENSSSCG00000010071	MMP11	0.349202	-1.16014	0.999816	-1.10161	0.74859	-1.31509	0.141453	-1.18009	0.295032
100153504	ENSSSCG00000024310	F13A1	0.152685	1.6648	0.999816	1.14219	0.873052	2.04818	0.0908065	1.31528	0.511601
100153506	ENSSSCG00000010032	PISD	0.775041	-1.01357	0.999816	-1.00285	0.990824	-1.00349	0.982675	1.08773	0.432072
100153507	ENSSSCG00000001006	TUBB2B	0.0409948	1.09627	0.999816	-1.04291	0.908016	-1.13338	0.527869	-1.5654	0.022004
100153512	ENSSSCG00000006468	HDGF	0.0333808	-1.09817	0.999816	-1.28059	0.219778	-1.1521	0.280442	-1.39456	0.00609378
100153516	ENSSSCG00000000403	BAZ2A	0.158843	-1.09408	0.999816	1.05985	0.72525	-1.03386	0.772732	-1.12847	0.150424
100153520	ENSSSCG00000010252	HKDC1	0.306053	1.64488	0.999816	1.13288	0.940402	1.19866	0.850322	2.81666	0.0896907
100153522	ENSSSCG00000005240	DOCK8	0.233535	1.12447	0.999816	1.29777	0.524844	1.5275	0.128541	1.45693	0.12292
100153530	ENSSSCG00000010503	ZNF518A	0.409001	-1.08778	0.999816	1.00754	0.984849	-1.05244	0.801452	-1.26944	0.146185
100153531	ENSSSCG00000009852	VSIG10	0.124154	-1.23827	0.999816	1.251	0.733048	-1.47805	0.364745	-1.93528	0.10453
100153537	ENSSSCG00000004561	HERC1	0.021148	1.23634	0.999816	1.64367	0.234906	2.14137	0.0171114	1.31721	0.239455
100153539	ENSSSCG00000010272	ADAMTS14	0.0127519	1.14182	0.999816	1.35065	0.434829	1.42961	0.183073	-1.79401	0.0605488
100153541	ENSSSCG00000010258	AIFM2	0.0230116	-1.09053	0.999816	1.09457	0.866696	1.02536	0.94613	-2.19377	0.0106791
100153546	ENSSSCG00000016205	NHEJ1	0.0188805	1.09922	0.999816	1.29018	0.240771	1.50537	0.0160978	1.29575	0.0532236
100153549	ENSSSCG00000001960	EAPP	0.462097	-1.09491	0.999816	-1.13144	0.488056	-1.05048	0.717332	-1.16498	0.157466
100153550	ENSSSCG00000010518	EXOSC1	0.859734	1.03156	0.999816	-1.02504	0.907972	-1.04181	0.736081	-1.02871	0.78558
100153553	ENSSSCG00000006306	MPZL1	0.0792953	1.01062	0.999816	1.17524	0.297775	1.15688	0.167627	1.20072	0.0418455
100153560	ENSSSCG00000015712	DDX18	0.154095	-1.05685	0.999816	-1.35868	0.234906	-1.16273	0.376096	-1.07962	0.602211
100153561	ENSSSCG00000004556	NA	0.00934058	1.08312	0.999816	1.04458	0.814226	1.18816	0.108893	1.40474	0.00170693
100153563	ENSSSCG00000001391	CCHCR1	0.415325	1.06372	0.999816	1.05975	0.845716	-1.10908	0.570049	-1.12699	0.447351
100153566	ENSSSCG00000010233	DNAJC12	0.0870475	-1.01826	0.999816	1.10195	0.962602	3.43137	0.150567	3.92244	0.0598543
100153581	ENSSSCG00000026034	NUP153	0.360733	-1.03569	0.999816	-1.10896	0.609108	-1.10214	0.470605	1.06483	0.585982
100153584	ENSSSCG00000009357	SMAD9	0.459938	1.22689	0.999816	-1.0281	0.956836	-1.10187	0.736636	1.0255	0.92562
100153597	ENSSSCG00000004460	IBTK	0.452111	1.04175	0.999816	-1.00277	0.995875	1.31013	0.313649	1.24017	0.338678
100153601	ENSSSCG00000012131	MOSPD2	0.249259	1.00373	0.999816	1.05234	0.845716	1.04899	0.775103	1.25632	0.0724222
100153603	ENSSSCG00000009346	NA	0.583892	-1.00127	0.999816	-1.07546	0.706291	1.04999	0.71328	1.04718	0.676066
100153604	ENSSSCG00000005354	TRMT10B	0.739563	-1.1103	0.999816	-1.09825	0.685262	-1.04522	0.793743	-1.13201	0.349581
100153607	ENSSSCG00000023975	C15orf52	0.00133014	-1.07394	0.999816	1.02617	0.960565	-1.06894	0.824291	2.30839	0.000742266
100153608	ENSSSCG00000009717	CBR4	0.23791	1.03311	0.999816	1.00402	0.990001	1.04709	0.793743	-1.22654	0.137381
100153609	ENSSSCG00000004209	PTPRK	0.000263524	-1.03054	0.999816	1.21082	0.41383	1.31514	0.0939058	2.17268	7.21e-05
100153610	ENSSSCG00000010732	FAM53B	0.138489	-1.12456	0.999816	-1.09604	0.785074	-1.3728	0.113047	-1.39425	0.0517936
100153615	ENSSSCG00000002439	GPR68	0.366069	1.11821	0.999816	1.16052	0.755657	1.1775	0.6107	1.56389	0.082547
100153617	ENSSSCG00000004339	UFL1	0.00332062	-1.02941	0.999816	1.02231	0.936133	1.29849	0.0548898	1.47229	0.00227388
100153621	ENSSSCG00000004617	FAM214A	0.0896372	-1.08275	0.999816	1.24726	0.413766	-1.0003	0.998999	-1.21441	0.222645
100153623	ENSSSCG00000009626	SORBS3	0.0925176	-1.02138	0.999816	-1.16595	0.431571	-1.26995	0.0861828	-1.00153	0.991808
100153624	ENSSSCG00000009617	REEP4	0.351349	1.09637	0.999816	1.14659	0.607237	1.06442	0.755959	1.30661	0.0839742
100153625	ENSSSCG00000005574	NA	0.30772	-1.12095	0.999816	-1.00621	0.98668	-1.05414	0.771254	-1.28654	0.0997928
100153630	ENSSSCG00000000951	CSRP2	0.000192986	-1.05608	0.999816	-1.3607	0.251	-1.807	0.010221	-3.17122	5.03e-05
100153635	ENSSSCG00000006374	CD244	0.309404	1.1617	0.999816	-1.16611	0.669698	-1.07699	0.776724	-1.16352	0.489045
100153636	ENSSSCG00000006361	PPOX	0.0548595	-1.0039	0.999816	-1.02365	0.914161	-1.24706	0.0560874	-1.15547	0.125842
100153638	ENSSSCG00000025116	TONSL	0.000958459	1.07325	0.999816	-1.10367	0.72696	-1.07445	0.711431	-2.21013	0.000377872
100153639	ENSSSCG00000004353	CCNC	0.231774	-1.04549	0.999816	-1.06493	0.822269	1.16374	0.338873	-1.11099	0.435193
100153642	ENSSSCG00000015798	ANKRD37	0.0392427	-1.03554	0.999816	1.22508	0.644359	-1.14512	0.68516	-2.07679	0.0294722
100153648	ENSSSCG00000029113	RNF219	0.36101	1.02234	0.999816	-1.17647	0.648367	-1.16365	0.538326	-1.37569	0.15655
100153654	ENSSSCG00000009971	ZNRF3	0.197449	1.00304	0.999816	1.20913	0.803484	1.86844	0.138965	-1.03949	0.93758
100153655	ENSSSCG00000006388	NA	0.100778	-1.01087	0.999816	1.10128	0.48569	1.1502	0.138949	1.15355	0.0742674
100153657	ENSSSCG00000005950	PHF20L1	0.0516356	-1.05954	0.999816	1.04434	0.784675	-1.05711	0.587655	1.1706	0.0590127
100153665	ENSSSCG00000027480	KLF10	0.558219	1.02944	0.999816	1.04433	0.941638	1.14992	0.657591	1.38244	0.20363
100153668	ENSSSCG00000005436	RAD23B	0.0683972	-1.00052	0.999816	-1.12837	0.289708	-1.04072	0.634244	1.06146	0.353853
100153669	ENSSSCG00000005429	TMEM38B	0.250994	1.02092	0.999816	-1.28722	0.397658	1.01535	0.953417	1.05647	0.78009
100153672	ENSSSCG00000030554	NA	0.0208544	2.23625	0.999816	2.56249	0.689691	12.0965	0.066191	27.5574	0.0050941
100153673	ENSSSCG00000009831	CUX2	0.114423	-1.13869	0.999816	-1.10502	0.871569	-1.64717	0.187582	1.33296	0.331068
100153685	ENSSSCG00000004272	LMBRD1	0.0662093	1.00803	0.999816	1.01314	0.961463	1.20431	0.141389	1.25635	0.0381404
100153687	ENSSSCG00000005173	HAUS6	0.654844	1.14497	0.999816	-1.01385	0.982392	1.13349	0.679037	1.27758	0.305616
100153698	ENSSSCG00000011629	ACAD11	0.0128491	1.08914	0.999816	1.30796	0.480181	2.03088	0.0171763	1.70943	0.0208236
100153701	ENSSSCG00000016158	NA	0.0495562	-1.11868	0.999816	-1.26523	0.492623	-1.78519	0.0385198	-1.66752	0.0377739
100153706	ENSSSCG00000009839	NA	0.000395402	1.17005	0.999816	1.00814	0.987587	-1.12847	0.625648	-4.25803	0.000237176
100153708	ENSSSCG00000009834	ATXN2	0.0309257	-1.03368	0.999816	1.11555	0.34055	1.10159	0.216297	-1.07108	0.304001
100153709	ENSSSCG00000025117	ATN1	0.373264	-1.11768	0.999816	-1.05042	0.803306	-1.12253	0.307909	1.00795	0.942579
100153714	ENSSSCG00000011853	RUBCN	0.0670331	1.40362	0.999816	1.37579	0.22992	1.27643	0.175173	1.48598	0.0179726
100153715	ENSSSCG00000011826	TMEM44	0.0293743	-1.10348	0.999816	-1.11359	0.713722	-1.04808	0.82526	-1.68205	0.00570391
100153716	ENSSSCG00000006239	NA	0.977265	-1.02928	0.999816	-1.01669	0.982429	-1.01282	0.977884	1.11839	0.741672
100153726	ENSSSCG00000004134	PEX3	0.167479	-1.09112	0.999816	1.05699	0.781092	1.12755	0.31048	1.0939	0.383275
100153733	ENSSSCG00000010672	RAB11FIP2	0.0918097	1.07637	0.999816	1.21376	0.612071	1.07437	0.812308	1.69028	0.0200783
100153734	ENSSSCG00000010669	PDZD8	0.326618	1.0766	0.999816	-1.06091	0.817452	-1.13477	0.412362	1.0533	0.713261
100153736	ENSSSCG00000026925	EMC4	0.605225	1.0673	0.999816	1.03269	0.827571	1.07756	0.373108	1.08288	0.259208
100153742	ENSSSCG00000006686	PEX11B	0.222164	1.01211	0.999816	1.05615	0.773369	1.01563	0.914548	-1.16719	0.151795
100153745	ENSSSCG00000004764	GCHFR	0.0192741	1.22383	0.999816	1.11608	0.813469	1.15237	0.62996	2.08782	0.00334514
100153752	ENSSSCG00000009500	CLDN10	0.633779	-1.2672	0.999816	-1.52437	0.809056	-2.23746	0.491499	1.33527	0.747228
100153759	ENSSSCG00000006743	SLC22A15	0.418238	-1.10332	0.999816	-1.17654	0.775752	-1.64907	0.187582	-1.14822	0.700269
100153765	ENSSSCG00000009331	MEDAG	0.167301	1.26376	0.999816	-1.28157	0.622353	-1.32918	0.408257	1.06387	0.847133
100153766	ENSSSCG00000011249	NA	0.00474942	-1.10658	0.999816	-1.26301	0.712154	-1.29102	0.55059	2.50437	0.00527865
100153767	ENSSSCG00000006664	MTMR11	0.567246	1.10487	0.999816	1.16712	0.671234	1.09347	0.736501	1.33123	0.165322
100153771	ENSSSCG00000004735	NA	0.0415636	1.05115	0.999816	-1.43348	0.403341	-1.04344	0.90345	1.50808	0.0844926
100153777	ENSSSCG00000010388	C10orf128	0.0403146	1.10567	0.999816	-1.17124	0.684965	-1.38393	0.209837	-1.85686	0.0249002
100153781	ENSSSCG00000010564	POLL	0.256601	-1.0272	0.999816	1.15126	0.534053	1.17906	0.287311	-1.01814	0.913671
100153782	ENSSSCG00000009940	USP30	0.960302	-1.02481	0.999816	-1.03803	0.883845	-1.06869	0.657598	-1.01931	0.887263
100153785	ENSSSCG00000000087	TAB1	0.411699	-1.01277	0.999816	1.07178	0.711799	1.01452	0.921188	-1.09991	0.340536
100153791	ENSSSCG00000006940	CYR61	0.00638688	-1.12613	0.999816	-1.42855	0.658104	-1.58912	0.389827	2.92624	0.0096552
100153801	ENSSSCG00000016295	NGEF	0.0988176	-1.48559	0.999816	-1.03885	0.966659	-2.77978	0.0627292	-1.30107	0.544925
100153803	ENSSSCG00000010604	SH3PXD2A	0.220837	1.4644	0.999816	1.5832	0.381774	1.17156	0.713743	1.82398	0.0655751
100153809	ENSSSCG00000006324	ALDH9A1	0.137594	-1.03997	0.999816	-1.05175	0.773369	-1.00466	0.972918	-1.20669	0.0357274
100153814	ENSSSCG00000006941	DDAH1	0.719802	1.14308	0.999816	1.26236	0.827903	1.37076	0.62996	-1.31683	0.693789
100153815	ENSSSCG00000006939	ZNHIT6	0.0692989	1.02554	0.999816	-1.13879	0.591647	1.20552	0.225968	-1.16146	0.285477
100153816	ENSSSCG00000010329	NA	0.0382287	-1.30504	0.999816	-1.05188	0.903014	-1.32791	0.180409	-1.71997	0.00809029
100153818	ENSSSCG00000030668	UQCC2	0.0126786	1.08543	0.999816	-1.06452	0.724581	1.02123	0.873634	-1.32213	0.0109731
100153820	ENSSSCG00000001498	BEND6	0.0272333	1.08355	0.999816	-1.32739	0.481909	-1.52048	0.153083	-2.18874	0.0141571
100153822	ENSSSCG00000009592	NFIL3	5.66e-06	1.11806	0.999816	1.04857	0.882798	1.22713	0.229158	3.77692	1.46e-06
100153838	ENSSSCG00000011529	TRNT1	0.340744	-1.05631	0.999816	-1.21722	0.341667	-1.10356	0.509644	-1.17435	0.200683
100153839	ENSSSCG00000009389	TRIM13	0.000478487	-1.04847	0.999816	-1.15671	0.286684	-1.19941	0.0660482	-1.68466	8.04e-05
100153840	ENSSSCG00000001866	RCN2	0.135419	-1.06103	0.999816	-1.12592	0.33107	-1.0141	0.891332	-1.14838	0.0512114
100153841	ENSSSCG00000000599	DERA	0.0510571	1.05878	0.999816	-1.10669	0.483881	-1.03197	0.782355	-1.20765	0.0397869
100153843	ENSSSCG00000010444	LIPM	0.635036	1.34602	0.999816	-3.3195	0.724581	-4.65652	0.488867	-2.38005	0.639728
100153847	ENSSSCG00000007248	ASXL1	0.00551153	1.02293	0.999816	1.05627	0.679952	-1.07541	0.386921	-1.25184	0.00454544
100153848	ENSSSCG00000010757	EBF3	0.137069	-1.06824	0.999816	1.12578	0.708288	1.0844	0.717542	1.39122	0.0584155
100153851	ENSSSCG00000010745	FANK1	0.180202	1.2497	0.999816	1.45343	0.547839	-1.28287	0.630109	1.67428	0.1648
100153854	ENSSSCG00000022983	NA	0.418599	-1.28701	0.999816	-1.38646	0.596426	-1.72241	0.210476	-1.76314	0.159944
100153856	ENSSSCG00000009425	NA	0.10068	-1.02566	0.999816	1.17257	0.363207	1.19781	0.138906	1.03058	0.797035
100153857	ENSSSCG00000011555	RPUSD3	0.112009	1.03553	0.999816	-1.02303	0.956836	-1.31936	0.195368	-1.41191	0.0838106
100153858	ENSSSCG00000012181	PDK3	0.00093813	1.03161	0.999816	-1.00305	0.99561	-1.05157	0.880072	2.62657	0.000413748
100153860	ENSSSCG00000009372	MRPS31	0.27398	-1.06423	0.999816	-1.18113	0.328519	-1.06946	0.593202	1.00134	0.991922
100153861	ENSSSCG00000012148	SYAP1	0.0491629	-1.08517	0.999816	-1.06554	0.7511	-1.0677	0.61537	1.20555	0.0661084
100153862	ENSSSCG00000030174	AP3S2	0.608984	1.08915	0.999816	1.08847	0.643241	1.1357	0.2765	1.08749	0.416424
100153866	ENSSSCG00000007286	ACSS2	0.359833	1.03632	0.999816	1.21392	0.718428	1.52189	0.200622	1.043	0.893897
100153873	ENSSSCG00000001660	PTK7	0.000849806	-1.23851	0.999816	-1.16506	0.69335	-1.85013	0.0260257	-2.90519	0.000186442
100153874	ENSSSCG00000002460	UBR7	0.0182425	-1.00067	0.999816	-1.10514	0.508915	-1.0774	0.485597	-1.34706	0.00416239
100153876	ENSSSCG00000001624	NA	0.188221	-1.07881	0.999816	1.02791	0.957198	-1.16962	0.576718	-1.67419	0.0620208
100153880	ENSSSCG00000009682	HMBOX1	0.00808105	1.09874	0.999816	1.08418	0.911458	1.72518	0.115829	2.71909	0.00238205
100153889	ENSSSCG00000010130	GNB1L	0.000442081	1.02243	0.999816	-1.06878	0.689434	-1.11477	0.307902	1.48053	0.000478692
100153890	ENSSSCG00000006642	FAM63A	0.0699938	-1.06157	0.999816	1.18905	0.303687	1.0648	0.610374	-1.0586	0.573019
100153892	ENSSSCG00000001021	RREB1	0.0402152	-1.17562	0.999816	1.02801	0.922096	1.12831	0.391717	1.2026	0.107331
100153895	ENSSSCG00000010016	MORC2	0.0769758	1.02718	0.999816	1.04146	0.808677	1.01518	0.896929	1.21961	0.0186992
100153896	ENSSSCG00000006538	FLAD1	0.233603	-1.03762	0.999816	-1.02228	0.924054	-1.05605	0.668481	1.14141	0.183075
100153900	ENSSSCG00000001708	CDC5L	0.15005	-1.0488	0.999816	-1.02105	0.924054	-1.0329	0.792887	-1.21362	0.0357991
100153902	ENSSSCG00000002471	ISG12(A)	0.0101002	-1.01034	0.999816	5.00851	0.107299	1.28495	0.727851	3.05496	0.0366506
100153912	ENSSSCG00000024221	SMUG1	0.158218	1.08036	0.999816	1.10926	0.594486	1.00742	0.965781	1.26128	0.0410579
100153917	ENSSSCG00000009486	SLITRK6	0.346481	1.32703	0.999816	1.51154	0.606756	1.28267	0.679482	2.18039	0.0765846
100153919	ENSSSCG00000005678	NTMT1	0.253669	1.01845	0.999816	-1.39291	0.351892	-1.13896	0.62048	-1.00532	0.98465
100153921	ENSSSCG00000005641	NA	0.006312	-1.25817	0.999816	-1.43882	0.326994	-2.63019	0.0089579	-2.23237	0.00655329
100153923	ENSSSCG00000006623	PSMB4	0.401663	1.06559	0.999816	-1.02696	0.870831	-1.00532	0.963058	1.07523	0.319672
100153924	ENSSSCG00000005611	ZNF79	0.278717	1.15807	0.999816	1.23691	0.60847	1.01343	0.971711	1.51411	0.0849762
100153925	ENSSSCG00000010104	NA	0.134839	1.09397	0.999816	1.19693	0.291882	1.06253	0.640982	1.24824	0.0380788
100153928	ENSSSCG00000004997	PRPF39	0.00711996	-1.19736	0.999816	-1.31138	0.107541	-1.29947	0.0263279	-1.42009	0.00105202
100153930	ENSSSCG00000006582	S100A14	0.129451	-1.41064	0.999816	-1.30777	0.723459	-1.91362	0.163587	-2.526	0.0269446
100153932	ENSSSCG00000006512	FDPS	0.0073956	1.11014	0.999816	1.37449	0.59479	2.17671	0.0554244	3.1852	0.00201729
100153933	ENSSSCG00000006474	NA	8.33e-05	1.0022	0.999816	-1.1805	0.460945	-1.26914	0.136507	-3.55472	2.06e-05
100153939	ENSSSCG00000016193	CNOT9	0.168249	-1.01079	0.999816	-1.17185	0.329506	-1.12494	0.293491	-1.17297	0.101871
100153940	ENSSSCG00000004012	THBS2	0.027501	-1.52663	0.999816	-1.79054	0.381774	-3.53378	0.0318197	1.03815	0.934808
100153946	ENSSSCG00000006276	CEBPD	1.05e-05	-1.00904	0.999816	1.10501	0.873815	1.23725	0.553703	10.1049	3.9e-06
100153947	ENSSSCG00000007425	SNX21	0.0830469	1.1205	0.999816	1.04613	0.866696	-1.10412	0.530122	1.26275	0.0691202
100153948	ENSSSCG00000011874	PARP14	0.00234348	1.25102	0.999816	1.82275	0.107299	-1.16219	0.581677	1.90215	0.00471856
100153950	ENSSSCG00000001410	BAG6	0.0708154	-1.08713	0.999816	-1.02241	0.894659	-1.00301	0.979265	-1.19145	0.0209843
100153952	ENSSSCG00000025943	C6orf136	0.568847	-1.07681	0.999816	-1.08111	0.721778	-1.05754	0.713375	-1.19426	0.156015
100153954	ENSSSCG00000006904	GLMN	0.0132056	-1.09293	0.999816	-1.24277	0.298992	-1.08501	0.595	-1.67087	0.00220869
100153958	ENSSSCG00000006063	PABPC3	0.00471518	-1.01112	0.999816	1.17489	0.303375	1.19292	0.102709	-1.19086	0.0535488
100153961	ENSSSCG00000010523	HOGA1	0.157053	1.05606	0.999816	1.05009	0.901514	-1.00434	0.987414	-1.4133	0.0866976
100153964	ENSSSCG00000006285	METTL18	0.222712	-1.15724	0.999816	-1.17393	0.497052	1.0723	0.692133	-1.00165	0.99298
100153965	ENSSSCG00000009854	RFC5	0.00573458	1.04485	0.999816	-1.06896	0.720614	-1.0112	0.940657	-1.4633	0.00255107
100153972	ENSSSCG00000026571	RAB8B	0.120922	1.02576	0.999816	-1.00422	0.987603	1.11937	0.357381	1.23856	0.0421261
100153977	ENSSSCG00000006891	GCLM	0.448508	1.00048	0.999816	1.18373	0.508269	1.17982	0.356191	1.0817	0.646356
100153983	ENSSSCG00000002254	NR2F2	0.000658697	-1.20613	0.999816	-1.29755	0.225692	-1.67386	0.00635677	-2.04695	0.000130027
100153984	ENSSSCG00000004179	VNN2	0.0420961	1.01929	0.999816	-1.54869	0.658296	-2.10234	0.284066	2.20249	0.0922503
100153985	ENSSSCG00000005089	SIX4	0.0171351	1.14421	0.999816	1.68606	0.308596	2.09612	0.0469463	2.54208	0.00532546
100153988	ENSSSCG00000001805	WHAMM	0.500796	-1.03683	0.999816	1.09922	0.627082	1.09197	0.503496	1.03155	0.800331
100153992	ENSSSCG00000005313	CCDC107	0.00541986	1.10676	0.999816	1.18922	0.480955	1.50442	0.029074	1.73671	0.0014016
100153993	ENSSSCG00000029885	IREB2	0.0488075	-1.0178	0.999816	1.01386	0.970232	1.10014	0.591043	-1.41323	0.0323439
100153995	ENSSSCG00000004787	NA	0.294678	-1.19315	0.999816	-1.04847	0.957198	-1.42875	0.460032	-2.44505	0.0845274
100153999	ENSSSCG00000010700	NSMCE4A	0.086767	1.04434	0.999816	-1.14346	0.56156	-1.24386	0.165555	-1.29665	0.0686682
100154002	ENSSSCG00000010164	NA	0.454309	-1.06195	0.999816	-1.034	0.947181	1.01558	0.962078	1.27749	0.248265
100154003	ENSSSCG00000006797	NA	0.00653118	1.11664	0.999816	1.15318	0.845716	1.40452	0.408085	3.38983	0.00143153
100154004	ENSSSCG00000010157	RBM34	0.000540846	-1.04196	0.999816	-1.29812	0.107541	-1.2437	0.0523302	-1.74361	0.00011138
100154005	ENSSSCG00000011458	ACTR8	0.276881	-1.08051	0.999816	-1.06895	0.744813	1.03735	0.800819	-1.18376	0.136502
100154006	ENSSSCG00000006756	BCAS2	0.169667	1.1198	0.999816	-1.06044	0.74808	1.09907	0.405358	1.11228	0.279847
100154009	ENSSSCG00000005994	SNTB1	0.441068	-1.02099	0.999816	1.01281	0.984085	1.07644	0.820802	-1.32001	0.229758
100154010	ENSSSCG00000016000	PLEKHA3	0.222796	1.04363	0.999816	1.01318	0.96755	1.24936	0.128443	1.13471	0.337977
100154012	ENSSSCG00000028932	NA	0.385569	-1.34998	0.999816	-1.09492	0.884085	1.18117	0.634244	1.02198	0.952386
100154013	ENSSSCG00000001801	BTBD1	0.408327	-1.15264	0.999816	-1.02406	0.939079	-1.11371	0.491555	-1.21207	0.160065
100154017	ENSSSCG00000028018	EP400	0.153025	1.03301	0.999816	1.26037	0.276684	1.18601	0.240239	1.22179	0.111837
100154019	ENSSSCG00000006455	CD5L	0.0454121	-1.49667	0.999816	1.31208	0.621409	-1.52773	0.311728	-2.13622	0.0656366
100154024	ENSSSCG00000006392	IGSF8	0.00392471	1.03668	0.999816	-1.0573	0.818073	-1.31864	0.0678355	1.32669	0.0237633
100154035	ENSSSCG00000009622	POLR3D	0.311681	1.09482	0.999816	1.00199	0.99735	1.4646	0.257983	1.44915	0.189651
100154041	ENSSSCG00000028427	IL25	0.113622	-1.0459	0.999816	-1.22608	0.587624	-1.65793	0.0702373	-1.07869	0.757439
100154043	ENSSSCG00000007000	FAT1	0.190138	-1.1243	0.999816	-1.19852	0.312465	-1.20083	0.135274	-1.21636	0.0599226
100154044	ENSSSCG00000002022	BCL2L2	0.14152	-1.00998	0.999816	1.1273	0.553087	1.24239	0.114151	1.02006	0.890218
100154045	ENSSSCG00000030089	RBM18	0.172664	1.19666	0.999816	1.23116	0.829978	2.56825	0.087046	1.22357	0.674481
100154048	ENSSSCG00000004971	NA	0.799238	1.132	0.999816	1.0597	0.895482	1.0232	0.94028	-1.07009	0.779226
100154050	ENSSSCG00000010010	NA	0.156338	1.02947	0.999816	-1.14928	0.501754	-1.03096	0.855706	-1.24263	0.0796559
100154052	ENSSSCG00000009972	KREMEN1	0.16629	-1.12378	0.999816	-1.04638	0.914161	-1.43647	0.109633	-1.37209	0.121081
100154053	ENSSSCG00000006378	SLAMF7	0.0302313	1.98353	0.999816	1.30143	0.497054	1.40865	0.201782	1.57981	0.0561763
100154054	ENSSSCG00000006368	PVRL4	0.102845	-1.20919	0.999816	1.17327	0.583726	-1.23278	0.320391	1.02662	0.900787
100154055	ENSSSCG00000005930	SLC45A4	0.040703	-1.09124	0.999816	1.01879	0.971085	1.13318	0.612609	1.62073	0.0185482
100154056	ENSSSCG00000025768	CALM1	0.138044	1.11213	0.999816	-1.11179	0.62809	-1.14911	0.322085	-1.11259	0.364448
100154059	ENSSSCG00000001589	GLP1R	0.44639	-1.08625	0.999816	1.13351	0.750105	1.02071	0.948197	1.26125	0.279541
100154060	ENSSSCG00000005208	RIC1	0.218864	-1.09492	0.999816	-1.03678	0.830857	-1.03648	0.742648	1.08154	0.349581
100154062	ENSSSCG00000005593	OLFML2A	0.0172119	-1.032	0.999816	-1.32425	0.340447	-1.6484	0.030862	-1.58044	0.0162056
100154068	ENSSSCG00000026947	GMPR2	0.136968	-1.01199	0.999816	-1.09038	0.508915	-1.04673	0.633497	-1.17864	0.0347763
100154070	ENSSSCG00000002346	PNMA1	0.137594	1.0629	0.999816	-1.06409	0.851412	-1.1961	0.351082	-1.37247	0.0776021
100154072	ENSSSCG00000010773	TUBGCP2	0.957023	1.02438	0.999816	1.01891	0.922096	1.04932	0.633679	1.01878	0.831721
100154074	ENSSSCG00000001156	ZNF322	0.797413	1.07806	0.999816	1.04225	0.839467	1.03287	0.809556	1.09439	0.366528
100154081	ENSSSCG00000005422	NIPSNAP3A	0.064709	-1.09277	0.999816	1.1024	0.739066	1.32781	0.115298	-1.09102	0.608178
100154087	ENSSSCG00000006256	SOX17	0.083469	-1.01649	0.999816	-1.33007	0.326994	-1.47818	0.073482	-1.23451	0.246009
100154090	ENSSSCG00000011797	TBCCD1	0.838643	-1.05784	0.999816	-1.01739	0.938479	-1.07609	0.518285	-1.05483	0.597926
100154103	ENSSSCG00000006039	LRP12	0.0181792	-1.09014	0.999816	-1.14507	0.51021	-1.24435	0.13743	1.22185	0.100495
100154105	ENSSSCG00000009438	NA	0.897544	1.22055	0.999816	1.31255	0.688781	1.16783	0.75864	1.15382	0.740897
100154110	ENSSSCG00000001900	CSK	0.0177837	-1.08909	0.999816	-1.13376	0.488694	-1.20059	0.145277	-1.49287	0.00227035
100154112	ENSSSCG00000024219	TIGAR	0.00308774	1.11266	0.999816	-1.0794	0.724135	1.07276	0.624111	1.53374	0.00142515
100154113	ENSSSCG00000001885	C15orf39	0.936154	1.12029	0.999816	1.08548	0.857832	1.05384	0.864038	1.14857	0.553005
100154116	ENSSSCG00000009786	HIP1R	0.102261	-1.09649	0.999816	1.14328	0.431571	1.00416	0.978569	1.11378	0.264751
100154117	ENSSSCG00000000662	M6PR	0.0464771	1.00516	0.999816	-1.12676	0.362359	-1.07401	0.439846	1.10432	0.180177
100154130	ENSSSCG00000005976	NDUFB9	0.295249	1.06685	0.999816	1.02381	0.929739	1.04461	0.762967	-1.13271	0.244479
100154142	ENSSSCG00000012621	UBE2A	0.190552	1.02178	0.999816	-1.0401	0.798142	1.07639	0.418076	1.1184	0.135384
100154143	ENSSSCG00000010682	PRDX3	0.000103057	1.15843	0.999816	1.20038	0.577013	1.42187	0.104215	-2.51629	0.000200822
100154146	ENSSSCG00000002245	KATNBL1	0.0264062	1.05027	0.999816	1.00472	0.987603	1.01655	0.923211	-1.39508	0.014807
100154148	ENSSSCG00000005038	PSMC6	0.0539192	-1.01806	0.999816	-1.09226	0.492623	1.03317	0.740993	-1.18098	0.0291446
100154153	ENSSSCG00000006701	CHD1L	0.857962	1.05714	0.999816	1.01983	0.958881	-1.07858	0.711106	-1.01832	0.923082
100154155	ENSSSCG00000009322	SLC46A3	0.115432	-1.008	0.999816	1.58651	0.357837	1.40856	0.326942	1.77764	0.0533708
100154157	ENSSSCG00000015945	METTL8	0.000663518	-1.05775	0.999816	-1.26225	0.179683	-1.1942	0.125087	-1.87308	0.000111885
100154166	ENSSSCG00000026082	DNAJC3	0.000225241	1.16876	0.999816	1.09174	0.847649	1.62944	0.0583218	3.39292	5.45e-05
100154167	ENSSSCG00000006162	ZC2HC1A	0.749398	-1.12641	0.999816	-1.01395	0.979243	-1.15446	0.602914	1.05631	0.831219
100154170	ENSSSCG00000007073	ISM1	0.0124081	-1.21654	0.999816	-1.29268	0.286344	-1.52606	0.0295359	1.07131	0.649699
100154173	ENSSSCG00000005042	NA	0.0101618	-1.09469	0.999816	-1.04709	0.868917	-1.11684	0.491555	-1.74327	0.00190599
100154178	ENSSSCG00000001046	NA	0.0171503	1.21067	0.999816	1.12115	0.880103	1.64229	0.202603	2.83591	0.00354147
100154191	ENSSSCG00000010587	TRIM8	0.0563578	-1.06137	0.999816	-1.07969	0.877022	-1.62062	0.0934952	1.22847	0.37062
100154193	ENSSSCG00000010579	GBF1	0.00148364	1.132	0.999816	1.25567	0.360612	1.64146	0.0140707	1.9322	0.000346567
100154194	ENSSSCG00000022005	NA	0.36599	1.219	0.999816	-1.13191	0.838152	-1.29574	0.48803	-1.20632	0.585982
100154195	ENSSSCG00000009925	NA	0.466495	-1.02358	0.999816	1.21772	0.481767	1.04448	0.855892	1.13335	0.504356
100154198	ENSSSCG00000009886	TRAFD1	0.18936	1.02638	0.999816	1.13489	0.697308	-1.07958	0.73716	-1.27784	0.158281
100154199	ENSSSCG00000006338	DDR2	0.000200225	-1.26828	0.999816	-1.15325	0.716955	1.39286	0.150567	2.55851	0.00020085
100154200	ENSSSCG00000000059	XRCC6	0.00033518	-1.0213	0.999816	1.09716	0.513108	1.03823	0.727058	-1.4922	0.000286301
100154204	ENSSSCG00000004587	MYO1E	0.0672642	1.09146	0.999816	1.01961	0.927948	-1.14011	0.206503	-1.10474	0.257877
100154206	ENSSSCG00000001504	WDR46	0.166266	1.01096	0.999816	-1.24362	0.357764	-1.25008	0.179427	-1.10961	0.480146
100154208	ENSSSCG00000009593	ROR2	0.117388	1.01481	0.999816	-1.08071	0.828613	-1.26454	0.267944	-1.51871	0.0452421
100154214	ENSSSCG00000012382	IGBP1	0.96705	1.01501	0.999816	1.04493	0.870831	1.0144	0.938923	-1.02457	0.860155
100154219	ENSSSCG00000000891	NA	0.000829099	1.01012	0.999816	-1.02927	0.909804	-1.16688	0.219121	-1.67428	0.000268674
100154222	ENSSSCG00000004336	EPHA7	0.021941	-1.07377	0.999816	1.19347	0.70176	1.43136	0.207012	-1.6674	0.0594038
100154227	ENSSSCG00000004592	NA	0.345442	-1.0181	0.999816	1.10459	0.732149	1.08682	0.674572	-1.16961	0.333197
100154232	ENSSSCG00000006227	GGH	0.00262613	1.00669	0.999816	1.11637	0.773242	1.12316	0.635151	2.20626	0.000708871
100154234	ENSSSCG00000004238	HSF2	0.0971979	1.00392	0.999816	-1.03272	0.854036	1.02128	0.852755	-1.19851	0.0405653
100154243	ENSSSCG00000021346	NA	0.052409	-1.38857	0.999816	-1.0051	0.994954	-1.51061	0.362739	1.74043	0.100516
100154247	ENSSSCG00000004820	LINS1	0.914382	-1.03137	0.999816	-1.05239	0.834844	-1.06477	0.683472	-1.09418	0.480852
100154248	ENSSSCG00000010452	IFIT3	0.00253641	1.14768	0.999816	2.15857	0.0442149	1.1016	0.726148	1.73501	0.0127472
100154251	ENSSSCG00000002290	PLEK2	0.0112221	1.31904	0.999816	1.05706	0.920423	1.22639	0.46934	2.24717	0.0021169
100154253	ENSSSCG00000010204	BICC1	0.305826	1.32797	0.999816	1.02431	0.963997	-1.06501	0.832767	1.08366	0.739544
100154254	ENSSSCG00000010190	ACTA1	0.000739903	1.01643	0.999816	1.37257	0.758982	1.45432	0.581467	9.32235	0.000214235
100154257	ENSSSCG00000006836	KIAA1324	0.287279	-1.10914	0.999816	1.25904	0.612797	-1.16681	0.628776	-1.21793	0.42845
100154259	ENSSSCG00000005399	RNF20	0.703697	1.11968	0.999816	1.04533	0.87311	1.13174	0.426517	1.11582	0.432208
100154266	ENSSSCG00000002051	ABHD4	0.191178	-1.07602	0.999816	1.11867	0.899287	-1.06132	0.918249	1.9305	0.0841385
100154268	ENSSSCG00000010088	UBE2L3	0.0202447	-1.00131	0.999816	-1.15035	0.343418	1.03153	0.790815	1.18635	0.0503719
100154273	ENSSSCG00000027049	SNAPIN	0.103242	1.1747	0.999816	1.12941	0.630955	1.09901	0.59614	1.44218	0.0156965
100154274	ENSSSCG00000006527	KRTCAP2	0.00623315	1.12205	0.999816	1.14628	0.577786	1.32009	0.0906843	1.73317	0.000909286
100154276	ENSSSCG00000004052	FNDC1	0.305033	-1.00933	0.999816	-1.20594	0.864691	-1.42597	0.597923	1.71979	0.255931
100154284	ENSSSCG00000004369	NA	0.633731	1.20113	0.999816	1.1476	0.745177	1.24025	0.421647	1.0119	0.968017
100154292	ENSSSCG00000010239	RUFY2	0.540087	-1.16872	0.999816	-1.03734	0.922096	-1.13274	0.523691	-1.22469	0.215648
100154297	ENSSSCG00000000271	AMHR2	0.0275077	-1.47078	0.999816	-1.30455	0.509353	-2.50008	0.0182843	-1.89182	0.0321896
100154308	ENSSSCG00000010134	TANGO2	0.0964616	1.09831	0.999816	1.05883	0.848646	-1.0875	0.654572	1.3345	0.0507136
100154310	ENSSSCG00000010116	SLC25A1	0.316343	1.14185	0.999816	1.23029	0.627428	1.50803	0.134075	1.12735	0.627434
100154313	ENSSSCG00000022566	NA	0.733953	1.1231	0.999816	1.01685	0.986516	1.07934	0.875952	-1.32238	0.501843
100154314	ENSSSCG00000004120	SHPRH	0.157038	-1.13018	0.999816	-1.00714	0.98645	-1.15947	0.418663	1.18501	0.26103
100154317	ENSSSCG00000006487	CCT3	0.00179948	1.07127	0.999816	-1.12509	0.50253	-1.10707	0.404654	-1.52064	0.000759334
100154318	ENSSSCG00000006501	SSR2	0.00134129	1.10637	0.999816	1.23251	0.307884	1.51372	0.0128563	1.73013	0.000311915
100154319	ENSSSCG00000029876	SOD2	0.0128491	-1.06471	0.999816	-1.09276	0.958695	-1.31341	0.768543	6.87551	0.00709965
100154321	ENSSSCG00000000384	NABP2	0.910965	1.03568	0.999816	-1.00865	0.964293	-1.01515	0.892146	-1.01156	0.898513
100154322	ENSSSCG00000015849	SARAF	0.000277859	-1.01031	0.999816	1.00197	0.994459	1.17202	0.232284	1.85173	0.000103104
100154333	ENSSSCG00000000268	AAAS	0.295514	1.16996	0.999816	-1.03446	0.913246	-1.00475	0.981746	-1.0737	0.636274
100154338	ENSSSCG00000005740	SARDH	0.0653478	-1.34463	0.999816	-1.46241	0.910999	-2.16897	0.709121	9.23006	0.0439572
100154341	ENSSSCG00000005649	URM1	0.472318	1.0477	0.999816	1.10622	0.522225	1.13404	0.233639	1.05355	0.584297
100154343	ENSSSCG00000010651	ABLIM1	0.29443	-1.07316	0.999816	1.22977	0.431032	1.08231	0.705623	1.02642	0.894925
100154344	ENSSSCG00000010120	C22orf39	0.29625	-1.10782	0.999816	-1.00958	0.985088	-1.0428	0.879298	1.27967	0.202023
100154350	ENSSSCG00000001402	NFKBIL1	0.310813	-1.00443	0.999816	1.18328	0.551942	1.15479	0.46633	-1.09614	0.621536
100154352	ENSSSCG00000011740	SERPINI1	0.649185	1.15847	0.999816	-1.03803	0.943116	1.01211	0.971451	1.19478	0.426929
100154353	ENSSSCG00000004531	C18orf54	0.728426	-1.06228	0.999816	-1.32008	0.615443	-1.30626	0.485148	-1.18586	0.622071
100154356	ENSSSCG00000016213	GLB1L	0.742784	1.01831	0.999816	1.13211	0.59479	1.0743	0.673915	1.09252	0.533145
100154357	ENSSSCG00000010536	CNNM1	0.085407	1.19233	0.999816	-1.3875	0.458788	-1.33434	0.354304	-1.54176	0.128739
100154360	ENSSSCG00000010547	ERLIN1	0.29696	-1.0224	0.999816	-1.16029	0.359417	-1.11327	0.339763	-1.12484	0.215358
100154361	ENSSSCG00000001955	SRP54	0.00185975	1.10115	0.999816	-1.00595	0.987844	1.39303	0.0740786	1.89817	0.000600423
100154364	ENSSSCG00000000807	SLC38A1	0.65631	1.28473	0.999816	1.28086	0.671994	1.27962	0.53454	1.51199	0.20986
100154368	ENSSSCG00000011895	PLA1A	0.459411	1.20219	0.999816	1.20586	0.556715	1.03342	0.904145	1.26779	0.217171
100154370	ENSSSCG00000004294	SYNCRIP	0.333739	-1.10796	0.999816	-1.31645	0.364319	-1.04665	0.853066	-1.00356	0.987821
100154372	ENSSSCG00000001476	HSD17B8	0.0145579	1.1274	0.999816	-1.03862	0.914161	-1.16228	0.403557	-1.57116	0.00982383
100154373	ENSSSCG00000010280	C10orf54	0.370628	1.18487	0.999816	1.17976	0.513108	1.14919	0.444393	-1.00886	0.963792
100154376	ENSSSCG00000012262	KDM6A	0.576415	-1.01625	0.999816	1.05072	0.789411	1.1029	0.371119	1.03323	0.746234
100154378	ENSSSCG00000004027	PDE10A	0.817397	1.29942	0.999816	1.10127	0.899802	1.23154	0.624231	1.29824	0.461535
100154380	ENSSSCG00000012241	BCOR	0.192301	-1.20614	0.999816	-1.09776	0.760356	-1.22774	0.275309	-1.439	0.0378403
100154381	ENSSSCG00000000874	GAS2L3	0.0111178	1.3238	0.999816	1.04294	0.945171	1.00972	0.98103	-2.52117	0.013397
100154382	ENSSSCG00000010528	ZFYVE27	9.64e-05	1.01284	0.999816	1.32998	0.147734	1.40061	0.0198348	2.03288	2.37e-05
100154389	ENSSSCG00000007422	DNTTIP1	0.0412655	1.01244	0.999816	-1.0653	0.636703	1.12006	0.183445	-1.11081	0.169191
100154391	ENSSSCG00000004281	KCNQ5	0.716454	-1.20097	0.999816	-1.0187	0.978045	-1.27156	0.481696	-1.02215	0.949999
100154394	ENSSSCG00000007308	ROMO1	0.0500558	1.08746	0.999816	1.14803	0.459787	1.37138	0.0281708	1.13533	0.262352
100154395	ENSSSCG00000006002	NOV	0.0248148	-1.19462	0.999816	-1.61199	0.270703	-1.95368	0.0490271	1.10359	0.711921
100154396	ENSSSCG00000009345	NA	0.0257203	-1.07665	0.999816	-1.09285	0.619754	-1.10866	0.379154	-1.40935	0.00348902
100154397	ENSSSCG00000001819	MAN2A2	0.00718484	-1.05463	0.999816	1.07309	0.612797	-1.09092	0.336218	-1.26676	0.00495338
100154398	ENSSSCG00000001765	ADAMTS7	0.00719695	-1.0966	0.999816	-1.19161	0.381774	-1.33371	0.0552358	-1.70963	0.0010996
100154400	ENSSSCG00000009732	CHFR	0.141248	-1.02719	0.999816	1.02972	0.841733	1.07024	0.416686	1.1361	0.0691202
100154407	ENSSSCG00000001079	E2F3	0.136901	-1.10154	0.999816	-1.32458	0.307686	-1.27048	0.206503	-1.44705	0.0379965
100154408	ENSSSCG00000005072	PSMA3	0.173947	1.04958	0.999816	-1.14443	0.475159	1.02085	0.895059	1.1057	0.348208
100154415	ENSSSCG00000009723	ZNF268	0.172351	-1.21007	0.999816	-1.15931	0.436862	-1.15455	0.27539	-1.29697	0.0328533
100154428	ENSSSCG00000006766	PHTF1	0.0714731	-1.12122	0.999816	1.38846	0.473808	1.40089	0.2943	1.79723	0.0417756
100154442	ENSSSCG00000006983	CNOT7	0.598342	-1.08737	0.999816	-1.09559	0.492623	-1.07176	0.459054	-1.07455	0.35014
100154443	ENSSSCG00000005528	NDUFA8	0.191535	1.08901	0.999816	-1.02784	0.936427	1.11382	0.525763	-1.19055	0.223191
100154444	ENSSSCG00000026078	GLCE	0.906935	-1.02362	0.999816	1.01235	0.982392	1.01697	0.958274	1.13462	0.555173
100154447	ENSSSCG00000006416	ACKR1	0.00361498	1.15521	0.999816	-1.20544	0.679285	-1.37508	0.28897	1.97052	0.00607924
100154448	ENSSSCG00000009963	TPST2	0.25117	1.08546	0.999816	1.18811	0.339762	-1.01097	0.947589	1.03522	0.787286
100154452	ENSSSCG00000002445	TRIP11	0.0363302	1.08196	0.999816	1.11287	0.782615	1.43417	0.114907	1.71226	0.0098322
100154456	ENSSSCG00000029830	RPL8	0.000482152	1.07955	0.999816	1.15878	0.308248	1.1694	0.116019	-1.33971	0.00243541
100154457	ENSSSCG00000028592	TM2D2	0.00289648	-1.02878	0.999816	1.08202	0.614975	1.15512	0.154007	1.41349	0.000970189
100154459	ENSSSCG00000000167	RIC8B	0.127873	1.17261	0.999816	-1.02514	0.945203	1.30406	0.12352	1.24269	0.160749
100154462	ENSSSCG00000005596	ARPC5L	0.207508	1.0765	0.999816	-1.19354	0.413904	1.0262	0.88613	-1.05192	0.717951
100154469	ENSSSCG00000001986	NFATC4	0.0709959	-1.10714	0.999816	-1.19883	0.446965	-1.49442	0.0358601	-1.18547	0.259422
100154475	ENSSSCG00000009953	KIAA1671	0.20068	1.16284	0.999816	1.29081	0.468628	1.25748	0.357791	1.58369	0.0351078
100154479	ENSSSCG00000002434	NRDE2	0.0563676	1.34907	0.999816	1.33341	0.419096	1.38017	0.196065	1.90744	0.00607662
100154484	ENSSSCG00000005217	RCL1	0.163945	-1.07027	0.999816	-1.25971	0.289708	-1.27333	0.115351	-1.17839	0.213982
100154486	ENSSSCG00000010341	TSPAN14	0.00464587	-1.11027	0.999816	1.02383	0.931526	-1.25714	0.0970545	-1.602	0.00160378
100154488	ENSSSCG00000009610	NPM2	0.349345	1.36515	0.999816	1.46688	0.714703	2.25785	0.187672	2.22564	0.151071
100154490	ENSSSCG00000000134	MPST	0.265344	-1.06533	0.999816	-1.01234	0.987603	-1.17831	0.697294	1.5145	0.170749
100154492	ENSSSCG00000009791	RSRC2	0.572286	-1.01044	0.999816	-1.04052	0.847649	1.07707	0.532134	-1.04219	0.681228
100154503	ENSSSCG00000007334	SRC	0.00209852	-1.02412	0.999816	1.31788	0.324487	1.88954	0.00831119	1.58905	0.00804508
100154506	ENSSSCG00000002355	ENTPD5	0.0115413	1.2354	0.999816	1.23756	0.803381	1.22872	0.71394	3.85018	0.00238601
100154509	ENSSSCG00000002312	SRSF5	0.0125761	-1.12495	0.999816	-1.23823	0.152012	-1.22717	0.0439656	-1.34321	0.00187534
100154517	ENSSSCG00000001892	SCAMP2	0.143012	1.00764	0.999816	1.06338	0.573178	1.09137	0.218258	1.12871	0.0460794
100154518	ENSSSCG00000009821	ARPC3	0.151773	1.06552	0.999816	-1.01775	0.93981	1.14078	0.222104	-1.06901	0.468725
100154520	ENSSSCG00000010465	TNKS2	0.630502	-1.05092	0.999816	-1.03341	0.866972	1.02208	0.861438	1.05228	0.576227
100154522	ENSSSCG00000000682	GNB3	0.58398	1.15625	0.999816	1.04536	0.905286	-1.04952	0.833203	1.1078	0.568432
100154525	ENSSSCG00000009766	ATP6V0A2	0.0040325	1.05279	0.999816	1.13982	0.76804	1.59176	0.0843629	2.37636	0.00110739
100154528	ENSSSCG00000026260	ATP13A5	0.000253254	1.00813	0.999816	1.69878	0.179683	1.98712	0.0214667	3.46521	6.88e-05
100154530	ENSSSCG00000023522	TGM2	0.0410255	1.31398	0.999816	1.25975	0.251	1.24046	0.115351	1.02507	0.851848
100154531	ENSSSCG00000001203	ZSCAN9	0.297581	-1.25219	0.999816	-1.16133	0.802517	-1.70476	0.173533	-1.73526	0.122908
100154536	ENSSSCG00000002330	PCNX1	0.389202	1.08465	0.999816	1.10602	0.819505	1.18179	0.525763	-1.19456	0.424495
100154544	ENSSSCG00000006049	SLC25A32	0.492398	-1.09769	0.999816	-1.10372	0.773562	-1.04517	0.859016	1.1463	0.455114
100154547	ENSSSCG00000010486	HELLS	0.000395402	1.01239	0.999816	-1.33242	0.251	-1.28622	0.141389	-2.69855	9.98e-05
100154549	ENSSSCG00000010477	CEP55	0.0104222	1.08196	0.999816	-1.15544	0.711799	-1.22461	0.435522	-2.53142	0.00360546
100154551	ENSSSCG00000024990	MPI	0.0135096	1.14852	0.999816	1.06318	0.841733	1.29005	0.134822	1.66429	0.00241958
100154555	ENSSSCG00000005029	C14orf166	0.000680655	1.04224	0.999816	1.06139	0.77296	-1.01504	0.923061	-1.5946	0.000434219
100154556	ENSSSCG00000006727	WDR3	0.000441026	-1.0754	0.999816	-1.47922	0.0638877	-1.40418	0.0211678	-1.87852	0.000107623
100154557	ENSSSCG00000005009	KLHDC2	0.00574001	-1.01826	0.999816	-1.06465	0.677659	-1.02538	0.8182	-1.36383	0.00143698
100154560	ENSSSCG00000010145	HEATR1	0.495719	1.01394	0.999816	-1.12175	0.607237	1.00572	0.975603	1.06487	0.626723
100154562	ENSSSCG00000004404	WASF1	0.0160955	-1.08717	0.999816	-1.20192	0.723748	-1.85405	0.0973195	-3.58198	0.0040856
100154564	ENSSSCG00000005984	ZHX1	0.195501	-1.02936	0.999816	1.20338	0.326377	1.07399	0.613311	1.02185	0.869945
100154565	ENSSSCG00000004758	RHOV	0.297993	-1.38034	0.999816	-1.60966	0.530079	-2.35978	0.121309	-1.86388	0.20617
100154566	ENSSSCG00000015948	DYNC1I2	0.354453	-1.00342	0.999816	-1.04571	0.722107	-1.02646	0.764863	-1.10704	0.11058
100154567	ENSSSCG00000004105	NUP43	0.0196732	1.01497	0.999816	-1.08274	0.776956	-1.06298	0.752213	-1.68941	0.00563409
100154568	ENSSSCG00000000458	MON2	0.00843501	-1.01732	0.999816	1.03775	0.897042	1.22737	0.162907	1.5184	0.00316028
100154569	ENSSSCG00000009511	STK24	0.581926	-1.07349	0.999816	1.003	0.987603	-1.05793	0.512187	-1.04678	0.53
100154573	ENSSSCG00000001064	GMPR	0.130812	1.14978	0.999816	1.13406	0.722602	-1.10968	0.688625	-1.34995	0.17617
100154584	ENSSSCG00000022930	GSKIP	0.0505077	-1.00889	0.999816	1.12363	0.609108	1.10071	0.542628	1.40437	0.013026
100154589	ENSSSCG00000001711	CLIC5	0.000572472	1.40767	0.999816	3.82108	0.0428075	3.48644	0.00860535	4.44129	0.000312769
100154598	ENSSSCG00000012604	LAMP2	0.0595907	-1.08362	0.999816	1.08191	0.784277	-1.23495	0.210476	-1.33129	0.0460794
100154605	ENSSSCG00000002411	GTF2A1	0.0228776	1.00962	0.999816	-1.02394	0.933417	1.26051	0.0913855	1.32572	0.0199923
100154606	ENSSSCG00000001531	SNRPC	0.154144	1.05792	0.999816	-1.13934	0.385865	-1.04542	0.701508	-1.09621	0.321079
100154607	ENSSSCG00000009580	S1PR3	0.730076	-1.16818	0.999816	-1.29554	0.661486	-1.42053	0.376096	-1.28498	0.501502
100154609	ENSSSCG00000016338	NA	0.00429618	-1.21967	0.999816	-1.64139	0.120081	-2.18993	0.00643391	-1.65569	0.0124924
100154612	ENSSSCG00000010594	NT5C2	0.00201043	-1.11048	0.999816	-1.00775	0.976399	-1.11299	0.363601	1.38674	0.00331657
100154613	ENSSSCG00000004935	HACD3	0.0838524	-1.06719	0.999816	1.0239	0.932716	-1.1249	0.384897	-1.28764	0.028867
100154615	ENSSSCG00000001972	AP4S1	0.257379	1.07115	0.999816	-1.02415	0.976399	1.03515	0.941772	1.67241	0.0926251
100154617	ENSSSCG00000000892	HAL	0.0621867	2.22349	0.999816	11.0415	0.319932	11.867	0.134296	32.1578	0.0149238
100154619	ENSSSCG00000011980	CLDND1	0.0187392	1.07503	0.999816	-1.01124	0.969468	1.05181	0.73325	1.41438	0.00521573
100154621	ENSSSCG00000001562	KCTD20	0.677595	1.0499	0.999816	1.23377	0.53626	1.05331	0.853871	1.03493	0.889479
100154622	ENSSSCG00000006947	SYDE2	0.399028	1.04228	0.999816	1.25475	0.397605	1.19668	0.34938	1.13374	0.472633
100154626	ENSSSCG00000010315	ADK	0.0785175	1.07367	0.999816	1.05419	0.923366	1.3555	0.248253	-1.44978	0.153093
100154630	ENSSSCG00000016313	HJURP	0.00045258	1.46966	0.999816	-1.08545	0.879207	-1.17996	0.610215	-7.38756	0.000520972
100154633	ENSSSCG00000004896	PHLPP1	0.482712	-1.10699	0.999816	1.09839	0.725339	-1.03293	0.872981	1.05768	0.721581
100154635	ENSSSCG00000024329	C12orf43	0.012069	-1.02587	0.999816	-1.17489	0.343336	-1.12666	0.315085	-1.48248	0.00226243
100154637	ENSSSCG00000009906	SRSF9	0.0475484	-1.0686	0.999816	-1.08062	0.510728	1.01126	0.908733	-1.19192	0.0142265
100154648	ENSSSCG00000005393	PLPPR1	0.0950521	-1.10793	0.999816	-1.1073	0.67551	1.16119	0.317211	-1.18514	0.234387
100154649	ENSSSCG00000012153	RAI2	0.0012421	-1.06696	0.999816	-1.18396	0.577013	-1.34169	0.151195	-2.84074	0.000234837
100154650	ENSSSCG00000010456	PANK1	0.173744	1.06358	0.999816	1.38019	0.521911	1.57869	0.179935	1.71749	0.0674148
100154656	ENSSSCG00000011770	DNAJC19	0.659928	-1.04548	0.999816	-1.03829	0.848068	1.05057	0.6775	1.02551	0.806905
100154657	ENSSSCG00000007282	PIGU	0.346296	1.02047	0.999816	-1.11962	0.584963	-1.02322	0.890755	-1.17746	0.191296
100154658	ENSSSCG00000020885	NUS1	0.0125761	-1.03315	0.999816	-1.04069	0.920552	1.34724	0.129388	1.58546	0.00932415
100154659	ENSSSCG00000002277	SPTB	0.00697276	-1.35573	0.999816	-1.52639	0.239469	-2.15433	0.0150896	-2.84711	0.00142167
100154661	ENSSSCG00000001097	NA	0.2811	1.24433	0.999816	1.53827	0.317108	1.49141	0.186526	1.40558	0.20986
100154662	ENSSSCG00000010192	RAB4A	0.4983	-1.05747	0.999816	-1.07791	0.706042	-1.13017	0.325721	-1.16053	0.162466
100154663	ENSSSCG00000011604	CHCHD4	0.0666529	1.00843	0.999816	-1.09711	0.734772	-1.08563	0.658192	-1.48165	0.0176263
100154665	ENSSSCG00000011562	EMC3	0.041062	1.06143	0.999816	1.10041	0.446965	1.19202	0.0538562	1.22014	0.010497
100154667	ENSSSCG00000006845	PRPF38B	0.502796	-1.03607	0.999816	-1.08292	0.639516	-1.0282	0.82526	-1.13269	0.162408
100154676	ENSSSCG00000000579	GOLT1B	0.0338861	1.014	0.999816	-1.09777	0.836997	1.43062	0.150624	1.59687	0.0308244
100154679	ENSSSCG00000007212	C20orf96	0.0750318	1.05573	0.999816	-1.22369	0.679227	-1.26887	0.4688	-2.24337	0.0242769
100154680	ENSSSCG00000009541	ABHD13	0.00870522	1.05491	0.999816	1.13596	0.654539	1.38255	0.0797808	1.73697	0.00206421
100154684	ENSSSCG00000002296	RDH11	0.00665709	-1.01348	0.999816	1.1473	0.519309	1.35347	0.0481545	1.50837	0.0031075
100154687	ENSSSCG00000010212	ANK3	0.115568	-1.05693	0.999816	-1.04244	0.932716	1.13887	0.605073	1.46152	0.0578081
100154691	ENSSSCG00000009400	RCBTB2	0.49359	-1.01581	0.999816	1.03292	0.918023	1.17803	0.294386	1.03311	0.826578
100154701	ENSSSCG00000010136	TRMT2A	0.085496	1.01117	0.999816	-1.1984	0.346959	-1.09495	0.514611	1.11002	0.352027
100154705	ENSSSCG00000020965	LYSMD1	0.172351	1.07482	0.999816	1.00273	0.992651	1.0525	0.732048	-1.19708	0.147551
100154707	ENSSSCG00000006564	RAB13	0.0155683	1.10826	0.999816	1.37703	0.252015	1.61062	0.0259025	1.57601	0.00810717
100154708	ENSSSCG00000010059	GUCD1	0.0434025	1.0755	0.999816	1.21145	0.423371	1.11019	0.548964	1.50226	0.00728772
100154710	ENSSSCG00000006532	NA	0.0170598	-1.35618	0.999816	-1.46672	0.365802	-1.94627	0.0540241	-3.78575	0.00216101
100154715	ENSSSCG00000000373	CDK2	0.0127647	1.14204	0.999816	-1.10286	0.684649	-1.06692	0.703544	-1.5	0.0114042
100154721	ENSSSCG00000029058	C14H10orf116	0.391871	-1.12446	0.999816	-1.59014	0.654918	-1.74156	0.425315	1.31379	0.636744
100154728	ENSSSCG00000002137	APEX1	0.164367	1.04576	0.999816	-1.18003	0.713652	-1.16972	0.598183	-1.58328	0.0547452
100154730	ENSSSCG00000005664	LRRC8A	0.00346744	-1.07741	0.999816	1.0592	0.733048	-1.00977	0.94256	1.35666	0.00242101
100154733	ENSSSCG00000010094	SNAP29	0.0156353	-1.00947	0.999816	1.16575	0.460945	1.32546	0.0601087	1.44419	0.00769354
100154734	ENSSSCG00000028553	ILF2	0.0289686	1.05581	0.999816	-1.12586	0.620184	-1.01989	0.91787	-1.40819	0.0126867
100154735	ENSSSCG00000010070	SMARCB1	0.00128534	-1.02824	0.999816	-1.0857	0.536207	-1.09286	0.320391	-1.46594	0.000246764
100154740	ENSSSCG00000006562	GATAD2B	0.465157	-1.04202	0.999816	1.21738	0.642454	1.00892	0.981409	1.30124	0.286663
100154743	ENSSSCG00000006467	PRCC	0.247479	1.0023	0.999816	-1.08981	0.661485	-1.039	0.788233	-1.21042	0.0801944
100154744	ENSSSCG00000002496	GLRX5	0.243678	1.17632	0.999816	-1.04346	0.859164	1.02199	0.892146	1.01836	0.891069
100154748	ENSSSCG00000001692	NA	0.538673	1.05245	0.999816	1.06976	0.818073	-1.02491	0.908433	-1.14519	0.411209
100154750	ENSSSCG00000020830	NACA	6.96e-05	1.01999	0.999816	1.0302	0.909137	-1.06861	0.635132	-2.07568	2.85e-05
100154751	ENSSSCG00000030196	CUL9	0.0514737	1.01025	0.999816	1.14968	0.405656	1.08331	0.505893	1.29558	0.0127968
100154759	ENSSSCG00000000285	HOXC4	0.0835187	1.03593	0.999816	1.12777	0.77459	-1.62163	0.106306	-1.09038	0.745695
100154760	ENSSSCG00000004630	SCG3	0.0841375	1.05636	0.999816	-1.02796	0.961174	-1.20244	0.534644	-1.90575	0.0329119
100154763	ENSSSCG00000009850	TAOK3	0.407383	1.00843	0.999816	1.18306	0.422156	1.06766	0.690459	1.00135	0.993539
100154764	ENSSSCG00000004300	SMIM8	0.709739	-1.06777	0.999816	-1.11863	0.7511	-1.0461	0.863159	-1.25986	0.264484
100154766	ENSSSCG00000006927	PKN2	0.67378	-1.06682	0.999816	-1.06065	0.675583	-1.0881	0.3386	-1.04261	0.595447
100154767	ENSSSCG00000005178	CNTLN	0.00285421	1.0954	0.999816	-1.02535	0.950907	-1.04701	0.850416	-2.45027	0.00145731
100154770	ENSSSCG00000027607	IER3	0.40867	1.17521	0.999816	1.05223	0.930159	-1.26155	0.455023	1.04391	0.88527
100154776	ENSSSCG00000010517	PGAM1	0.247432	1.037	0.999816	1.02281	0.941638	1.20018	0.211111	-1.06173	0.643823
100154777	ENSSSCG00000006304	MPC2	0.0151549	1.19004	0.999816	1.39668	0.346069	2.00485	0.0149701	1.10094	0.656575
100154778	ENSSSCG00000011940	DZIP3	0.0695374	-1.07564	0.999816	1.25282	0.457187	1.44464	0.0842549	1.20126	0.337214
100154784	ENSSSCG00000001431	FKBPL	0.0293447	1.14936	0.999816	1.08466	0.762326	1.21473	0.231648	-1.31329	0.0931538
100154785	ENSSSCG00000004135	ADAT2	0.0192136	1.04071	0.999816	-1.14139	0.651324	-1.03139	0.892493	-1.75114	0.00679042
100154789	ENSSSCG00000028397	NA	0.107803	1.0731	0.999816	-1.06904	0.838596	1.12866	0.525763	1.37014	0.0477415
100154790	ENSSSCG00000010502	CCNJ	0.00756889	-1.00095	0.999816	-1.30049	0.405656	-1.31638	0.208431	-2.13844	0.00173283
100154792	ENSSSCG00000029918	CEPT1	0.0019609	1.04521	0.999816	1.18675	0.472036	1.41676	0.0454977	1.85139	0.000439938
100154793	ENSSSCG00000001070	FAM8A1	0.0952555	1.01414	0.999816	1.28951	0.436628	1.08307	0.765254	1.56492	0.0310142
100154798	ENSSSCG00000011438	BAP1	0.774371	1.01613	0.999816	1.04328	0.788735	1.07811	0.427445	1.04799	0.566456
100154802	ENSSSCG00000005320	RGP1	0.00135345	-1.03938	0.999816	1.02463	0.90241	1.08194	0.453579	1.46227	0.000539296
100154803	ENSSSCG00000004146	REPS1	0.275532	-1.10605	0.999816	1.06564	0.709952	-1.0183	0.889004	-1.06408	0.512258
100154810	ENSSSCG00000010723	ACADSB	0.00922328	1.08935	0.999816	-1.12128	0.754684	-1.26188	0.315004	-2.2063	0.00362173
100154817	ENSSSCG00000006789	ATP5F1	0.285838	1.05053	0.999816	1.0649	0.752085	1.16786	0.196104	-1.02707	0.809298
100154818	ENSSSCG00000011444	NT5DC2	0.332172	1.03187	0.999816	-1.17928	0.490612	-1.17303	0.342286	-1.07297	0.64985
100154822	ENSSSCG00000027348	WIPF1	0.184266	-1.04711	0.999816	1.10431	0.743916	-1.24367	0.274801	-1.22452	0.264391
100154823	ENSSSCG00000001769	MORF4L1	0.118785	-1.00078	0.999816	-1.00736	0.971085	1.14712	0.125392	1.10215	0.184956
100154824	ENSSSCG00000025488	MCM3	0.000157604	1.35892	0.999816	-1.05399	0.900701	-1.04806	0.854226	-3.29882	0.000157695
100154828	ENSSSCG00000007133	ACSS1	0.00283555	1.15211	0.999816	1.63061	0.0713677	1.73433	0.00808529	1.51033	0.00896871
100154832	ENSSSCG00000012639	THOC2	0.794255	-1.02361	0.999816	-1.00075	0.996984	1.06806	0.588007	-1.01015	0.928432
100154835	ENSSSCG00000001596	NA	0.0120014	1.03384	0.999816	1.30443	0.748312	1.61464	0.339893	3.90016	0.00274634
100154836	ENSSSCG00000015775	DCTD	0.000344412	1.0852	0.999816	1.01351	0.948453	1.15154	0.153993	1.61544	8.13e-05
100154847	ENSSSCG00000002012	CARMIL3	0.0236665	-1.18451	0.999816	-1.22411	0.707645	-2.0353	0.0772532	-3.86798	0.00575668
100154850	ENSSSCG00000010002	NA	0.00876194	-1.0971	0.999816	-1.16175	0.348483	-1.17667	0.146932	-1.51435	0.000970189
100154851	ENSSSCG00000000950	E2F7	0.00247439	1.21881	0.999816	-1.04168	0.949591	-1.28725	0.46135	-5.3757	0.00143789
100154856	ENSSSCG00000006360	B4GALT3	0.0550109	1.10126	0.999816	1.23411	0.251	1.32929	0.0354723	1.20069	0.0768749
100154859	ENSSSCG00000005904	VPS28	0.289313	1.08792	0.999816	1.01111	0.966497	1.06709	0.617286	-1.10473	0.344985
100154862	ENSSSCG00000015794	C4orf47	0.0943619	1.09663	0.999816	1.18189	0.684965	1.32865	0.269929	1.73981	0.0178103
100154866	ENSSSCG00000025423	KCNK5	0.936154	1.06981	0.999816	-1.58226	0.803777	-1.23581	0.867541	-1.402	0.754431
100154873	ENSSSCG00000006140	CA2	0.00417465	-1.20829	0.999816	-1.13212	0.732939	-1.30443	0.229587	-2.33321	0.000625718
100154877	ENSSSCG00000025582	PXDC1	0.0580945	-1.13734	0.999816	-1.31977	0.361837	-1.46109	0.0906843	1.08822	0.661992
100154880	ENSSSCG00000001990	NOP9	0.0288433	1.17339	0.999816	-1.03215	0.961278	1.60777	0.112743	1.94389	0.0131563
100154885	ENSSSCG00000012061	PIGP	0.0106634	1.09245	0.999816	-1.05411	0.797116	-1.01233	0.936785	-1.40089	0.00746159
100154899	ENSSSCG00000001914	LOXL1	0.000129311	1.05257	0.999816	-1.14451	0.728723	-1.72598	0.0512328	2.45493	0.00029514
100154906	ENSSSCG00000007352	DHX35	0.672236	-1.04702	0.999816	-1.0656	0.785119	1.00715	0.969077	1.0724	0.592073
100154907	ENSSSCG00000001205	NKAPL	0.197922	-1.2846	0.999816	-1.17286	0.850764	-1.59326	0.363015	1.46091	0.322574
100154908	ENSSSCG00000002337	ZFYVE1	0.0211265	-1.00529	0.999816	1.1285	0.51587	1.22114	0.11595	1.37131	0.00687382
100154920	ENSSSCG00000016128	EEF1B2	0.000186061	1.11184	0.999816	1.14745	0.577786	1.03393	0.863664	-2.02766	0.000181734
100154922	ENSSSCG00000009833	SH2B3	0.0101002	1.10451	0.999816	1.02738	0.918531	-1.10149	0.484842	-1.40915	0.00893931
100154923	ENSSSCG00000025464	ORAI1	0.00115229	1.0503	0.999816	1.21978	0.662134	1.65947	0.0830868	3.10545	0.000269305
100154931	ENSSSCG00000007340	TTI1	0.221752	1.05373	0.999816	-1.01795	0.949339	1.02422	0.884143	1.23105	0.0788158
100154940	ENSSSCG00000004133	FUCA2	0.424548	1.11377	0.999816	1.08904	0.674461	1.07164	0.614186	1.19815	0.0999941
100154942	ENSSSCG00000006054	ATP6V1C1	0.00130777	1.08211	0.999816	1.20806	0.636703	1.67708	0.0544797	2.71773	0.000300973
100154944	ENSSSCG00000012642	STAG2	0.0448842	-1.11446	0.999816	1.04364	0.829692	1.04831	0.700836	-1.21024	0.04409
100154949	ENSSSCG00000027256	CNIH	0.52437	1.11063	0.999816	-1.09736	0.743859	-1.04893	0.815888	-1.02474	0.892747
100154960	ENSSSCG00000015943	GORASP2	0.000277859	-1.04979	0.999816	-1.07676	0.644209	1.21853	0.0613413	1.49843	0.000276525
100154961	ENSSSCG00000004761	ZFYVE19	0.0092193	-1.00516	0.999816	1.08578	0.829779	1.015	0.959587	1.85895	0.00307588
100154963	ENSSSCG00000024263	NA	0.215978	1.12957	0.999816	1.05198	0.745177	1.14274	0.159508	1.14591	0.0837908
100154966	ENSSSCG00000010681	SFXN4	0.0082487	1.10808	0.999816	1.00903	0.971417	-1.04622	0.727469	-1.3697	0.00781795
100154970	ENSSSCG00000006742	MAB21L3	0.0155089	1.1033	0.999816	1.24219	0.914161	-1.02407	0.986373	9.08955	0.00520162
100154975	ENSSSCG00000004423	TUBE1	0.208641	-1.02021	0.999816	-1.16516	0.618239	-1.13881	0.542381	-1.46837	0.0533505
100154978	ENSSSCG00000028297	APH1A	0.822881	-1.03491	0.999816	1.01032	0.975668	-1.09212	0.578579	-1.07386	0.584226
100154982	ENSSSCG00000005286	CEP78	0.0718876	1.10188	0.999816	-1.12177	0.571781	-1.10377	0.484842	-1.2411	0.0837738
100154984	ENSSSCG00000004730	TMEM87A	0.0176351	-1.03927	0.999816	1.15722	0.419096	1.29712	0.0486605	1.27558	0.0245594
100154990	ENSSSCG00000004665	SQRDL	0.993243	1.19379	0.999816	1.18058	0.967339	1.20271	0.938604	1.80407	0.732467
100154992	ENSSSCG00000002042	OXA1L	0.0110732	-1.00262	0.999816	1.11379	0.547839	1.0423	0.759636	-1.30946	0.0125545
100154993	ENSSSCG00000009937	ACACB	0.0169382	1.2174	0.999816	1.33364	0.720431	1.08931	0.894662	3.64789	0.00380614
100154994	ENSSSCG00000004889	SERPINB10	0.804277	1.03702	0.999816	1.28654	0.821572	1.15946	0.850416	-1.37399	0.648279
100154995	ENSSSCG00000009917	SPPL3	0.596474	-1.01509	0.999816	-1.03452	0.865748	-1.0733	0.539483	1.05277	0.605439
100154996	ENSSSCG00000004337	MANEA	0.00820745	-1.21099	0.999816	1.21973	0.458788	1.10021	0.645363	1.57935	0.0093069
100154998	ENSSSCG00000001538	DEF6	0.0123781	1.00971	0.999816	-1.243	0.468656	-1.81238	0.0257956	1.04768	0.820726
100155006	ENSSSCG00000010603	NEURL1	0.00681189	-1.51209	0.999816	-1.65399	0.288312	-3.36491	0.0103362	-4.06815	0.00241207
100155010	ENSSSCG00000001570	PI16	0.0228859	1.64458	0.999816	-1.07682	0.943116	1.03272	0.960829	2.99644	0.00919669
100155012	ENSSSCG00000010328	NA	0.00290737	1.03334	0.999816	1.05994	0.731413	1.13348	0.221703	-1.30606	0.00564466
100155015	ENSSSCG00000001518	ITPR3	0.00695611	-1.09597	0.999816	-1.15664	0.578043	-1.29203	0.139271	1.3778	0.0300439
100155017	ENSSSCG00000010314	AP3M1	0.324881	1.0062	0.999816	1.0068	0.967564	1.08782	0.265946	1.08126	0.212803
100155018	ENSSSCG00000001497	ZNF451	0.64941	1.02471	0.999816	1.06707	0.816844	-1.02632	0.896929	-1.11735	0.474949
100155019	ENSSSCG00000010286	ANAPC16	0.0653883	1.06189	0.999816	1.03833	0.817452	1.00263	0.982675	-1.15953	0.0610837
100155020	ENSSSCG00000009591	NA	0.172069	-1.10998	0.999816	1.09034	0.680876	1.10564	0.462794	-1.07232	0.573334
100155023	ENSSSCG00000012400	SNX12	0.584785	1.04443	0.999816	-1.03594	0.817153	1.0167	0.874254	1.05608	0.467229
100155024	ENSSSCG00000006098	DPY19L4	0.214927	-1.11037	0.999816	1.10679	0.608038	1.0723	0.61476	1.06843	0.573334
100155029	ENSSSCG00000022171	NA	0.218978	-1.27389	0.999816	-1.23886	0.551942	-1.2226	0.432023	-1.73056	0.0354982
100155036	ENSSSCG00000011549	OGG1	0.00343375	1.02613	0.999816	-1.02933	0.925589	-1.03592	0.847801	-1.87371	0.00132781
100155047	ENSSSCG00000030578	MRPL15	0.42468	-1.00827	0.999816	-1.12781	0.641591	1.06473	0.733294	-1.13649	0.375951
100155050	ENSSSCG00000010756	MGMT	0.289831	1.14216	0.999816	1.04346	0.925589	-1.18278	0.491679	1.19856	0.366756
100155053	ENSSSCG00000010199	RET	0.0769758	1.59685	0.999816	1.17412	0.802664	1.24858	0.580519	2.18418	0.0163097
100155061	ENSSSCG00000011548	BRPF1	0.275532	1.01765	0.999816	-1.00745	0.979337	-1.07894	0.597923	-1.20662	0.114026
100155063	ENSSSCG00000009390	SPRYD7	0.00126119	-1.04959	0.999816	1.05909	0.793923	-1.05311	0.729329	-1.82481	0.000539046
100155066	ENSSSCG00000016062	NABP1	0.0217418	1.09695	0.999816	1.00587	0.993007	1.40415	0.258367	2.14326	0.00613604
100155068	ENSSSCG00000016032	TFPI	0.134892	1.83594	0.999816	1.13613	0.909137	1.11437	0.875074	2.47995	0.0475912
100155072	ENSSSCG00000001826	CFAP100	0.154402	-1.31465	0.999816	-1.01338	0.989124	1.04894	0.935701	1.80674	0.106049
100155076	ENSSSCG00000000552	MED21	0.0134059	1.01854	0.999816	-1.02304	0.918023	-1.04986	0.69578	-1.40603	0.00452462
100155078	ENSSSCG00000012727	FMR1	0.269253	-1.06383	0.999816	1.05261	0.821335	-1.05815	0.690163	-1.16954	0.147718
100155079	ENSSSCG00000010755	PTPRE	0.102392	1.12154	0.999816	-1.02207	0.945171	-1.1985	0.253017	-1.1858	0.23332
100155082	ENSSSCG00000002459	GON7	0.134901	1.08918	0.999816	-1.08269	0.661485	1.1449	0.228593	1.05577	0.611495
100155084	ENSSSCG00000001679	NA	0.133054	1.05591	0.999816	-1.14647	0.459109	-1.07336	0.599985	-1.18655	0.108176
100155086	ENSSSCG00000010250	VPS26A	0.116967	-1.07237	0.999816	-1.08278	0.592302	1.03344	0.763532	-1.16919	0.0563008
100155091	ENSSSCG00000000293	ITGA5	0.0533565	-1.05078	0.999816	-1.09812	0.555706	-1.27779	0.0365321	-1.18315	0.0673883
100155094	ENSSSCG00000009655	EBF2	0.561104	1.19866	0.999816	1.20038	0.81332	-1.24253	0.687952	-1.24313	0.643126
100155100	ENSSSCG00000006640	BNIPL	0.496769	-1.27289	0.999816	-1.32796	0.591053	-1.54839	0.234069	-1.53927	0.220354
100155103	ENSSSCG00000006639	C1orf56	0.430789	-1.36155	0.999816	1.04557	0.940532	-1.16588	0.642281	-1.01034	0.975435
100155104	ENSSSCG00000010107	MED15	0.835459	1.00075	0.999816	1.03406	0.915658	-1.09038	0.61476	-1.0211	0.89487
100155108	ENSSSCG00000006524	THBS3	0.130784	1.04758	0.999816	-1.14011	0.817776	-1.14681	0.711589	1.5785	0.0932444
100155110	ENSSSCG00000029737	CKS1B	0.00861554	1.16451	0.999816	1.07892	0.662091	1.23605	0.0627292	-1.15539	0.144026
100155111	ENSSSCG00000011201	SATB1	0.0816891	-1.10356	0.999816	1.30389	0.321916	1.23909	0.237828	1.10378	0.546732
100155112	ENSSSCG00000006494	SLC25A44	0.892778	-1.01991	0.999816	-1.05666	0.789385	-1.01233	0.937124	1.02613	0.823955
100155114	ENSSSCG00000004053	TAGAP	0.32728	1.04787	0.999816	-1.02348	0.977227	-1.43063	0.368167	-1.60707	0.205525
100155115	ENSSSCG00000001706	AARS2	0.306582	-1.0113	0.999816	1.0039	0.989124	-1.10115	0.505117	-1.21582	0.122324
100155122	ENSSSCG00000004656	EID1	0.000587166	1.01186	0.999816	1.15179	0.551288	1.14551	0.406992	2.01394	0.000146119
100155124	ENSSSCG00000004634	NA	0.625587	1.05011	0.999816	1.20173	0.693569	1.19134	0.585498	1.36654	0.234683
100155132	ENSSSCG00000005669	MIGA2	0.936143	1.01906	0.999816	-1.02649	0.943899	-1.08162	0.690458	-1.01579	0.930975
100155133	ENSSSCG00000022655	PTGES2	0.180421	-1.03635	0.999816	-1.20762	0.31178	-1.20918	0.145733	-1.13592	0.27137
100155137	ENSSSCG00000006622	POGZ	0.10614	-1.04067	0.999816	-1.0109	0.95423	-1.03984	0.692863	-1.19828	0.0250529
100155139	ENSSSCG00000002036	NA	0.0554103	1.04038	0.999816	1.02961	0.85123	1.11822	0.185908	-1.10317	0.163983
100155140	ENSSSCG00000010078	TOP3B	0.45628	-1.05169	0.999816	-1.03959	0.839352	-1.11402	0.321334	-1.14436	0.156296
100155141	ENSSSCG00000001030	NA	0.0540188	1.00348	0.999816	-1.10947	0.821572	1.28592	0.325633	1.6054	0.0344452
100155145	ENSSSCG00000001011	SERPINB1	0.334168	-1.06568	0.999816	1.01164	0.977447	-1.10077	0.62996	1.18544	0.275493
100155146	ENSSSCG00000006581	S100A16	0.0533754	-1.22137	0.999816	-1.41131	0.339762	-1.83956	0.0325417	-1.57498	0.0459397
100155147	ENSSSCG00000010026	PIK3IP1	0.0652546	1.09403	0.999816	1.13383	0.83251	-1.09044	0.833203	1.95501	0.0236235
100155149	ENSSSCG00000006519	CLK2	0.832765	1.03632	0.999816	1.00582	0.977986	-1.00843	0.944334	1.05653	0.49496
100155151	ENSSSCG00000006472	CRABP2	0.00582583	-1.52784	0.999816	-1.85301	0.233014	-3.5524	0.010221	-4.81346	0.00183343
100155153	ENSSSCG00000004384	NR2E1	0.0370068	1.55269	0.999816	1.37709	0.646676	2.48257	0.0424728	2.67632	0.0119437
100155158	ENSSSCG00000016194	USP37	0.970197	-1.06506	0.999816	-1.15832	0.837271	-1.06988	0.892081	1.02102	0.961574
100155162	ENSSSCG00000010542	CUTC	0.310457	1.06044	0.999816	1.07608	0.776394	1.25959	0.135274	1.06767	0.663805
100155165	ENSSSCG00000010509	PIK3AP1	0.00245778	-1.08211	0.999816	-1.09458	0.707605	-1.47502	0.0296373	-1.91086	0.000720332
100155169	ENSSSCG00000011925	CD200R1	0.460115	1.20473	0.999816	1.05732	0.955173	1.14142	0.81095	1.75425	0.143103
100155173	ENSSSCG00000002397	POMT2	0.00825318	1.21264	0.999816	1.39631	0.247424	1.54597	0.0395556	1.94198	0.00110951
100155180	ENSSSCG00000006073	OSR2	0.396788	1.25781	0.999816	-1.37178	0.674861	-1.35552	0.551158	-1.03908	0.936948
100155182	ENSSSCG00000016211	ATG9A	0.00488619	1.01535	0.999816	1.272	0.154054	1.27956	0.0366227	1.37548	0.00271644
100155187	ENSSSCG00000000800	PUS7L	0.367286	1.00354	0.999816	-1.12457	0.844097	1.30353	0.425132	1.30615	0.336405
100155190	ENSSSCG00000007481	ZFP64	0.886043	-1.054	0.999816	-1.06975	0.756723	-1.07172	0.634795	-1.00997	0.944018
100155191	ENSSSCG00000006284	C1orf112	0.066386	1.09555	0.999816	-1.07602	0.780279	-1.10703	0.547028	-1.36806	0.0419931
100155199	ENSSSCG00000002378	MLH3	0.961715	1.04186	0.999816	1.05734	0.817073	1.0607	0.703487	1.02492	0.860547
100155201	ENSSSCG00000010261	PPA1	0.308078	1.10758	0.999816	1.13925	0.78409	1.49751	0.145901	1.05656	0.832396
100155211	ENSSSCG00000004178	SLC18B1	0.445473	-1.17665	0.999816	-1.26137	0.527625	-1.39074	0.203175	-1.13841	0.584413
100155220	ENSSSCG00000001755	HYKK	0.146533	1.13756	0.999816	1.38061	0.268541	1.32474	0.169074	1.4257	0.0534019
100155227	ENSSSCG00000006809	RBM15	0.912822	-1.00106	0.999816	-1.07633	0.820876	-1.09188	0.675481	-1.0839	0.663822
100155235	ENSSSCG00000011449	GNL3	0.00560325	-1.01281	0.999816	-1.48814	0.161467	-1.35818	0.101141	-1.77237	0.0020855
100155237	ENSSSCG00000012126	GPM6B	0.0542109	1.03253	0.999816	-1.2924	0.529236	-1.34752	0.289635	1.37447	0.163565
100155238	ENSSSCG00000001800	TM6SF1	0.116571	1.0427	0.999816	-1.0436	0.926931	-1.33071	0.239588	1.25145	0.254521
100155248	ENSSSCG00000002444	FBLN5	0.110215	1.09509	0.999816	-1.04605	0.91016	-1.10055	0.666322	1.35363	0.0751177
100155254	ENSSSCG00000009640	ENTPD4	0.000883106	1.01338	0.999816	1.23844	0.459787	1.51695	0.0473699	2.2619	0.000226486
100155255	ENSSSCG00000009621	PHYHIP	0.0739254	1.4462	0.999816	3.31839	0.326994	5.56315	0.0473699	2.83313	0.156575
100155260	ENSSSCG00000002023	PABPN1	0.0718193	-1.01405	0.999816	-1.01276	0.949515	-1.10847	0.275456	-1.20601	0.0229941
100155262	ENSSSCG00000028190	HOMEZ	0.629426	-1.06597	0.999816	1.05167	0.871569	1.09276	0.625648	-1.05537	0.73928
100155265	ENSSSCG00000010009	NA	0.109051	-1.71663	0.999816	-1.47757	0.569266	-2.18179	0.135274	-4.40496	0.017512
100155267	ENSSSCG00000009969	NA	0.0189959	-2.42525	0.999816	-1.31375	0.767441	1.84551	0.207642	1.62544	0.265861
100155268	ENSSSCG00000009961	SRRD	0.805384	1.09254	0.999816	-1.01232	0.98668	-1.09612	0.803669	-1.18694	0.582483
100155269	ENSSSCG00000006375	LY9	0.00149602	1.39791	0.999816	1.32321	0.298346	1.10983	0.618186	-1.68793	0.0149388
100155270	ENSSSCG00000006365	NIT1	0.106761	1.14408	0.999816	1.18141	0.456633	1.14118	0.402273	1.41182	0.0139996
100155274	ENSSSCG00000002433	PSMC1	0.460452	1.08868	0.999816	-1.02659	0.873033	1.02346	0.820578	1.01542	0.853721
100155278	ENSSSCG00000005207	ERMP1	0.0502463	-1.07256	0.999816	1.154	0.539104	-1.04441	0.824322	1.3476	0.0411185
100155281	ENSSSCG00000000156	FBXO7	0.0970095	1.03685	0.999816	-1.06092	0.795697	-1.12092	0.40588	1.18582	0.133069
100155282	ENSSSCG00000010332	PLAC9	0.00350953	1.1165	0.999816	1.15192	0.645225	1.00085	0.997624	-2.00181	0.00368928
100155291	ENSSSCG00000000999	NA	0.0311197	-1.15434	0.999816	-1.19272	0.259891	-1.08778	0.447694	1.09035	0.345535
100155295	ENSSSCG00000004988	NA	0.214544	-1.08418	0.999816	-1.40277	0.397658	-1.10764	0.739196	1.15805	0.542844
100155296	ENSSSCG00000001994	TINF2	0.00969504	1.01695	0.999816	1.19492	0.205897	1.29771	0.0163225	1.18936	0.0390606
100155298	ENSSSCG00000004963	NA	0.00372543	1.02166	0.999816	-1.11428	0.577225	-1.19345	0.164176	-1.53929	0.00107448
100155300	ENSSSCG00000002305	EXD2	0.178968	-1.0408	0.999816	-1.09182	0.633317	-1.23333	0.0906843	-1.03616	0.755133
100155304	ENSSSCG00000004505	SMAD2	0.871691	1.04084	0.999816	1.02089	0.931526	-1.04116	0.765166	-1.00159	0.990806
100155305	ENSSSCG00000006861	EXTL2	0.347728	-1.08083	0.999816	1.17503	0.705323	-1.23452	0.489799	1.13902	0.624052
100155306	ENSSSCG00000011621	SEC61A1	0.00033613	1.04181	0.999816	1.13837	0.745277	1.64836	0.0482405	2.95938	9.67e-05
100155307	ENSSSCG00000001918	NPTN	0.689725	-1.02731	0.999816	1.0378	0.81844	-1.03859	0.710872	1.02859	0.736597
100155309	ENSSSCG00000010470	IDE	0.000972173	-1.02828	0.999816	-1.2504	0.319154	1.01516	0.938604	1.60215	0.0016122
100155317	ENSSSCG00000011796	CRYGS	0.409025	1.48833	0.999816	1.0207	0.98668	-1.30114	0.653497	1.19261	0.707557
100155319	ENSSSCG00000004274	COL9A1	0.139044	-1.85042	0.999816	-2.14431	0.522225	-4.96868	0.0946875	-55.0914	0.0382519
100155321	ENSSSCG00000026955	ACER2	0.429108	-1.10573	0.999816	1.00786	0.982802	-1.12002	0.515025	1.08567	0.585752
100155338	ENSSSCG00000009844	HSPB8	0.00121525	-1.32583	0.999816	-1.42676	0.461601	-1.77192	0.116469	2.15057	0.00582383
100155341	ENSSSCG00000001882	NEIL1	0.0285057	1.20543	0.999816	1.31512	0.308248	1.52539	0.0365321	1.63915	0.00626405
100155342	ENSSSCG00000000684	USP5	0.689998	1.06715	0.999816	-1.08491	0.851796	1.15509	0.566922	-1.00383	0.988461
100155344	ENSSSCG00000000661	PHC1	0.00010642	-1.1431	0.999816	-1.00982	0.965583	-1.1266	0.263164	-2.03775	2.61e-05
100155346	ENSSSCG00000009784	ABCB9	0.456109	1.31529	0.999816	1.01137	0.985592	1.20986	0.48356	1.09215	0.735125
100155348	ENSSSCG00000009757	BRI3BP	0.463397	1.26394	0.999816	1.42061	0.629245	1.5824	0.330822	1.82053	0.134932
100155352	ENSSSCG00000028159	NA	0.0167202	1.07068	0.999816	-1.11566	0.724581	-1.08109	0.717051	-1.75887	0.00628341
100155361	ENSSSCG00000004708	TUBGCP4	0.134892	-1.04229	0.999816	-1.30678	0.334365	-1.38061	0.108719	-1.09982	0.601646
100155363	ENSSSCG00000030352	C12orf66	0.605379	-1.11743	0.999816	-1.23124	0.614037	-1.3302	0.310219	-1.101	0.715613
100155367	ENSSSCG00000009506	NA	0.707174	-1.08554	0.999816	-1.3044	0.600555	-1.25196	0.528508	-1.04875	0.887774
100155370	ENSSSCG00000012620	NKRF	0.302133	1.12757	0.999816	-1.10131	0.776141	-1.0386	0.87817	-1.23336	0.265101
100155371	ENSSSCG00000010680	FAM45A	0.0622038	-1.04189	0.999816	1.06448	0.740567	-1.03212	0.815871	-1.25442	0.0340078
100155377	ENSSSCG00000011282	SEC22C	0.622804	1.05653	0.999816	1.18662	0.537515	1.09556	0.668317	-1.00613	0.978226
100155378	ENSSSCG00000006698	BCL9	0.94641	1.04613	0.999816	1.0782	0.78432	1.05752	0.764373	1.01017	0.953684
100155380	ENSSSCG00000005979	ANXA13	0.043694	1.0521	0.999816	-1.13686	0.70176	-1.37952	0.14915	-1.6909	0.024114
100155388	ENSSSCG00000004710	ADAL	0.157454	1.23461	0.999816	-1.03528	0.940402	1.17294	0.478254	1.41043	0.0677605
100155390	ENSSSCG00000007088	SNX5	0.000283924	1.14451	0.999816	1.18057	0.351892	1.12433	0.342575	-1.54141	0.000756441
100155396	ENSSSCG00000007077	ESF1	0.0529907	-1.03932	0.999816	-1.25576	0.255968	-1.16891	0.247924	-1.36717	0.015613
100155402	ENSSSCG00000011280	VIPR1	0.686175	1.43449	0.999816	1.44004	0.739841	1.8358	0.362739	1.77129	0.312083
100155418	ENSSSCG00000006337	HSD17B7	1.98e-05	1.18629	0.999816	1.02514	0.974911	2.30118	0.0254572	8.51769	5.37e-06
100155419	ENSSSCG00000006319	POGK	0.744101	-1.01684	0.999816	-1.07874	0.733726	-1.10156	0.496504	-1.00142	0.992331
100155420	ENSSSCG00000000058	SNU13	0.00277803	1.06221	0.999816	-1.11174	0.509353	-1.16128	0.170369	-1.42624	0.00128628
100155422	ENSSSCG00000001554	SRPK1	0.927594	1.07324	0.999816	1.02336	0.945171	-1.00876	0.968472	-1.01396	0.936576
100155423	ENSSSCG00000001549	NA	0.0647887	-1.18395	0.999816	1.00809	0.989908	-1.03303	0.934168	1.67413	0.0437035
100155428	ENSSSCG00000001507	TAPBP	0.286137	1.00767	0.999816	1.10773	0.662134	-1.10489	0.519644	1.11535	0.377079
100155431	ENSSSCG00000001503	B3GALT4	0.604192	-1.12359	0.999816	-1.02969	0.943144	-1.17707	0.442126	1.03223	0.87787
100155433	ENSSSCG00000004924	RASL12	0.0174503	-1.03129	0.999816	-1.24294	0.492623	-1.46178	0.105436	1.32785	0.123399
100155438	ENSSSCG00000000079	NA	0.0641636	-1.18352	0.999816	1.09347	0.764119	1.02887	0.899858	1.33571	0.0739887
100155439	ENSSSCG00000006318	TADA1	0.209703	-1.1743	0.999816	-1.19299	0.381774	-1.25892	0.10631	-1.24452	0.0787174
100155444	ENSSSCG00000001528	RPS10	0.00243705	1.05863	0.999816	1.11208	0.409914	1.14805	0.121678	-1.21802	0.0132635
100155446	ENSSSCG00000004589	RNF111	0.247479	-1.01256	0.999816	1.03469	0.845716	1.118	0.246959	1.12304	0.165433
100155449	ENSSSCG00000006115	RUNX1T1	0.221752	1.57368	0.999816	1.7884	0.289573	1.46811	0.331846	1.1821	0.667881
100155453	ENSSSCG00000009553	TUBGCP3	0.576415	1.03776	0.999816	-1.07238	0.712511	-1.02744	0.845208	1.05202	0.633889
100155462	ENSSSCG00000020702	SENP6	0.103835	-1.12752	0.999816	-1.11533	0.492623	-1.11915	0.299885	-1.27359	0.012795
100155464	ENSSSCG00000006021	KCNV1	0.544858	1.1497	0.999816	1.0244	0.994653	-2.55516	0.684062	-10.3531	0.260142
100155465	ENSSSCG00000001872	LINGO1	0.029134	-1.08593	0.999816	-1.27886	0.46683	-1.70452	0.0459187	-1.85927	0.0120091
100155466	ENSSSCG00000000604	ARHGDIB	0.00351825	1.04236	0.999816	-1.03762	0.854969	-1.24532	0.0610796	-1.41619	0.00248063
100155467	ENSSSCG00000010451	IFIT2	0.038409	-1.03038	0.999816	1.75942	0.154054	1.15012	0.633679	1.31726	0.247132
100155472	ENSSSCG00000027990	EIF2S1	0.227023	1.00146	0.999816	-1.2305	0.30799	-1.07352	0.633869	-1.03227	0.803366
100155473	ENSSSCG00000010748	NA	0.168029	-1.14394	0.999816	1.02696	0.899802	-1.13022	0.267466	-1.12314	0.23287
100155475	ENSSSCG00000010203	NA	0.0816787	-1.02644	0.999816	-1.20278	0.259129	-1.04306	0.736086	1.06622	0.498132
100155476	ENSSSCG00000010187	TAF5L	0.472103	-1.04147	0.999816	-1.18541	0.396795	-1.05898	0.710015	-1.04586	0.731514
100155478	ENSSSCG00000004485	CD109	0.00177832	-1.06206	0.999816	1.00228	0.99561	1.07579	0.748441	1.98564	0.000794061
100155479	ENSSSCG00000010173	SPRTN	0.791772	-1.01447	0.999816	-1.00057	0.99798	-1.04138	0.778227	-1.10643	0.377322
100155483	ENSSSCG00000009419	GPALPP1	0.00330614	-1.10173	0.999816	-1.10523	0.61872	-1.26491	0.0804061	-1.66572	0.000506263
100155484	ENSSSCG00000006835	SARS	0.465497	-1.0447	0.999816	-1.15741	0.596029	-1.11625	0.56122	1.06501	0.692238
100155485	ENSSSCG00000011504	EOGT	0.0120377	-1.05042	0.999816	-1.18571	0.402064	-1.36689	0.0453595	-1.57441	0.00334074
100155491	ENSSSCG00000016044	ORMDL1	0.00184632	-1.014	0.999816	1.01977	0.950182	1.22564	0.179919	-1.55194	0.00286597
100155502	ENSSSCG00000006510	NA	0.292383	1.21114	0.999816	1.11533	0.830857	1.17359	0.613311	1.60741	0.0613229
100155504	ENSSSCG00000010035	YWHAH	0.0330876	1.01366	0.999816	-1.26183	0.234906	-1.29342	0.0573678	-1.1479	0.200726
100155505	ENSSSCG00000006526	TRIM46	0.0241179	-1.28991	0.999816	1.16422	0.805019	1.76868	0.0976663	1.84034	0.0455755
100155514	ENSSSCG00000009683	KIF13B	0.0115413	1.06256	0.999816	1.37123	0.495834	2.08273	0.0345735	2.22362	0.00585705
100155518	ENSSSCG00000006187	MSC	0.24683	1.12528	0.999816	-1.06576	0.919821	-1.16368	0.673343	-1.68019	0.13052
100155525	ENSSSCG00000022900	SUPT16H	0.154095	1.02435	0.999816	-1.08719	0.602862	-1.11239	0.305998	-1.1645	0.0811092
100155529	ENSSSCG00000007046	TRMT6	0.0820805	-1.15838	0.999816	-1.21721	0.270046	-1.23515	0.0908657	-1.32375	0.0145117
100155530	ENSSSCG00000010132	COMT	0.0161885	1.10892	0.999816	1.2527	0.107541	1.16268	0.0965909	1.28788	0.00348128
100155535	ENSSSCG00000010063	DDT	0.0151602	1.21373	0.999816	1.29735	0.179691	1.42677	0.0171255	1.43345	0.00430999
100155536	ENSSSCG00000001027	BMP6	0.614797	-1.12115	0.999816	-1.18454	0.614694	-1.04907	0.853141	1.04418	0.84233
100155547	ENSSSCG00000021802	ABHD17B	0.538279	-1.08554	0.999816	-1.01662	0.954365	1.04701	0.769142	1.07775	0.553233
100155549	ENSSSCG00000001638	MRPS10	0.035998	-1.02929	0.999816	-1.13422	0.340203	1.06122	0.531116	1.11167	0.167629
100155557	ENSSSCG00000004621	MYO5C	0.00334774	1.02928	0.999816	1.34428	0.246076	1.19496	0.297676	-1.4397	0.0203696
100155564	ENSSSCG00000005711	NUP214	0.178704	-1.10249	0.999816	-1.10419	0.44037	-1.17179	0.0818712	-1.05183	0.510711
100155567	ENSSSCG00000005648	NA	0.00063179	-1.00884	0.999816	1.1301	0.810969	1.18457	0.594288	3.21371	0.000198907
100155568	ENSSSCG00000022749	MRPL40	0.276925	1.11866	0.999816	-1.08724	0.724581	1.06757	0.683472	-1.07917	0.573058
100155569	ENSSSCG00000010645	NA	0.967593	-1.08032	0.999816	-1.05639	0.885207	-1.0066	0.981048	-1.06817	0.751752
100155571	ENSSSCG00000010114	DGCR14	0.873615	1.03496	0.999816	1.0341	0.868917	-1.03179	0.811002	1.0301	0.786974
100155573	ENSSSCG00000010087	YDJC	0.189751	1.08019	0.999816	1.14323	0.743301	1.49745	0.10338	1.03304	0.901459
100155574	ENSSSCG00000010621	ADD3	0.0515836	-1.05063	0.999816	1.15918	0.649309	-1.04641	0.852755	-1.47604	0.0375686
100155581	ENSSSCG00000001405	LTB	0.38783	1.2732	0.999816	-1.11369	0.874315	-1.1723	0.707031	-1.30127	0.475243
100155583	ENSSSCG00000006890	ABCA4	0.738225	-1.13558	0.999816	-1.00458	0.993549	-1.06381	0.852655	-1.29324	0.337856
100155585	ENSSSCG00000016210	ABCB6	0.0251113	1.14193	0.999816	1.02261	0.933417	-1.01627	0.922096	-1.31385	0.0353753
100155587	ENSSSCG00000005467	HSDL2	0.000171322	-1.03629	0.999816	-1.03588	0.889854	1.06255	0.681342	-1.99329	8.06e-05
100155589	ENSSSCG00000029428	FAM177A1	0.000375045	-1.08996	0.999816	1.04477	0.856063	1.09868	0.49385	1.76086	0.00018152
100155593	ENSSSCG00000000804	ANO6	0.72398	1.06549	0.999816	1.11574	0.740567	-1.05014	0.841007	1.12136	0.539491
100155595	ENSSSCG00000009871	SDS	0.584239	1.13808	0.999816	1.47131	0.60847	-1.16547	0.811982	-1.01987	0.975273
100155597	ENSSSCG00000011894	POPDC2	0.000103765	1.42072	0.999816	1.39347	0.419096	1.28518	0.404295	4.58453	1.93e-05
100155600	ENSSSCG00000001475	LOC100155600	5.55e-05	1.07799	0.999816	1.14984	0.558115	1.75616	0.00604094	2.57926	1.54e-05
100155605	ENSSSCG00000010275	PCBD1	0.0111091	1.0681	0.999816	1.05229	0.848646	-1.06104	0.715476	-1.45614	0.00714455
100155608	ENSSSCG00000011708	TSC22D2	0.112728	1.03859	0.999816	-1.13398	0.588582	-1.03496	0.849728	1.22077	0.127645
100155609	ENSSSCG00000016218	PTPRN	0.0621867	1.89407	0.999816	3.17871	0.312454	5.45409	0.0379365	1.74937	0.473205
100155613	ENSSSCG00000005455	SVEP1	0.373095	1.27601	0.999816	1.16116	0.854036	1.10903	0.847199	1.84957	0.0992469
100155615	ENSSSCG00000010526	AVPI1	0.614625	1.15278	0.999816	1.20685	0.670944	1.31623	0.325409	1.31025	0.262977
100155619	ENSSSCG00000004878	SOCS6	0.00689268	-1.20836	0.999816	1.06484	0.818073	1.30832	0.089456	1.36383	0.0297135
100155620	ENSSSCG00000006290	SLC19A2	0.42394	1.02516	0.999816	1.0182	0.974739	1.01076	0.973968	-1.32518	0.201622
100155623	ENSSSCG00000029539	RAB23	0.0010441	1.07896	0.999816	-1.13438	0.605914	-1.21663	0.224204	1.62213	0.0018317
100155625	ENSSSCG00000007421	WFDC3	0.966831	1.00792	0.999816	1.01174	0.98668	-1.0679	0.853066	1.08868	0.769159
100155627	ENSSSCG00000022798	LRRC8B	0.0525855	-1.25838	0.999816	-1.30913	0.440623	-1.56181	0.0898391	1.1317	0.566425
100155631	ENSSSCG00000001818	FES	6.04e-05	-1.12078	0.999816	-1.00413	0.987806	-1.49717	0.0100669	-2.30026	1.91e-05
100155632	ENSSSCG00000005310	TESK1	0.392351	-1.03114	0.999816	1.05895	0.842582	1.15004	0.390507	1.17153	0.244949
100155634	ENSSSCG00000009731	ZNF605	0.378236	1.12561	0.999816	1.05068	0.93981	1.40186	0.259191	1.42027	0.189781
100155635	ENSSSCG00000004772	BAHD1	0.157774	-1.15984	0.999816	-1.08611	0.665821	-1.19198	0.147705	-1.25678	0.0357203
100155652	ENSSSCG00000001792	NA	0.28031	-1.24568	0.999816	-1.1008	0.783947	-1.1647	0.493303	1.10056	0.629096
100155653	ENSSSCG00000015997	PRKRA	0.0213324	1.04586	0.999816	-1.22116	0.235345	-1.14914	0.215331	-1.27175	0.0259942
100155655	ENSSSCG00000005319	GBA2	0.000906862	-1.03767	0.999816	-1.02065	0.914204	-1.01152	0.922573	1.40619	0.000564773
100155656	ENSSSCG00000001779	ZFAND6	0.249181	1.00824	0.999816	1.10273	0.531978	1.15305	0.174981	1.11733	0.201106
100155657	ENSSSCG00000009733	NA	0.00861554	1.38529	0.999816	1.85003	0.178579	2.04416	0.0325417	2.66861	0.00137904
100155660	ENSSSCG00000007116	CD93	0.00192852	1.03736	0.999816	-1.00089	0.996767	-1.23448	0.094505	-1.52602	0.00109288
100155662	ENSSSCG00000010738	ZRANB1	0.0599831	-1.03519	0.999816	-1.0525	0.711799	-1.07502	0.415962	1.13279	0.0937485
100155665	ENSSSCG00000001076	RNF144B	0.0612854	1.04453	0.999816	1.07798	0.846443	-1.04248	0.871493	-1.49555	0.0335459
100155666	ENSSSCG00000005058	ATG14	0.641776	-1.06626	0.999816	1.09891	0.755416	-1.01497	0.952332	1.11289	0.549396
100155667	ENSSSCG00000029129	RWDD2A	0.0526394	1.08433	0.999816	1.11598	0.760998	1.3722	0.144543	1.64664	0.0127196
100155668	ENSSSCG00000024363	IFRD2	0.282262	1.1062	0.999816	-1.13655	0.59585	1.03802	0.839068	-1.08332	0.572092
100155670	ENSSSCG00000012135	VEGFD	0.0441162	1.24255	0.999816	1.1161	0.784277	1.27654	0.300631	-1.42673	0.124904
100155671	ENSSSCG00000009351	MAB21L1	0.0655169	-1.16738	0.999816	-1.68447	0.459787	-2.19923	0.142742	-4.81531	0.0142964
100155673	ENSSSCG00000001822	RCCD1	0.13775	-1.19067	0.999816	-1.01517	0.968686	-1.2227	0.280551	-1.45731	0.0413782
100155674	ENSSSCG00000006000	TAF2	0.904868	-1.05357	0.999816	-1.08353	0.793923	1.00103	0.996965	-1.09187	0.58548
100155686	ENSSSCG00000030026	SORCS1	0.00653118	-1.51556	0.999816	-1.39836	0.462039	-2.787	0.0209695	-5.64127	0.00130572
100155687	ENSSSCG00000024550	UQCR10	0.0133611	1.21986	0.999816	1.11235	0.573369	1.43502	0.013832	1.34094	0.0107801
100155691	ENSSSCG00000023595	AK3	0.000136128	1.19154	0.999816	1.03452	0.897086	-1.01041	0.953449	2.00565	4.54e-05
100155694	ENSSSCG00000004602	TEX9	0.133192	-1.03926	0.999816	-1.00588	0.987603	-1.05171	0.801015	-1.43322	0.0381333
100155695	ENSSSCG00000009614	FAM160B2	0.000277859	-1.06941	0.999816	1.11871	0.459787	1.2911	0.0286553	1.57623	0.000152654
100155709	ENSSSCG00000002451	NA	0.813705	1.01288	0.999816	-1.04182	0.914846	-1.13347	0.551971	1.01055	0.960162
100155710	ENSSSCG00000015792	LRP2BP	0.0300399	1.03172	0.999816	-1.11869	0.781593	-1.33599	0.253977	-2.10852	0.00963415
100155713	ENSSSCG00000001595	DAAM2	0.233603	-1.10966	0.999816	-1.06025	0.859386	-1.37056	0.106306	-1.20122	0.280864
100155714	ENSSSCG00000005212	PLGRKT	0.0457251	1.01649	0.999816	1.14886	0.589885	1.43239	0.0444547	1.00423	0.983099
100155716	ENSSSCG00000000160	PRDM4	0.254365	1.02914	0.999816	-1.00994	0.969483	-1.10558	0.41904	-1.17002	0.15055
100155717	ENSSSCG00000010340	FAM213A	0.0819075	1.01985	0.999816	1.11713	0.38994	1.19739	0.054714	1.06551	0.390526
100155718	ENSSSCG00000009628	CCAR2	0.500796	1.01013	0.999816	-1.0818	0.553694	-1.06095	0.522872	-1.00536	0.951219
100155728	ENSSSCG00000030835	BLCAP	0.122705	1.07507	0.999816	1.0045	0.984849	-1.14306	0.193227	-1.0541	0.566931
100155731	ENSSSCG00000002354	COQ6	0.125364	1.10839	0.999816	-1.08535	0.69461	1.12601	0.36448	1.17062	0.159334
100155733	ENSSSCG00000002311	SUSD6	0.00152286	1.02094	0.999816	1.19316	0.475201	1.17996	0.331729	1.94641	0.000314416
100155736	ENSSSCG00000004509	LIPG	0.108781	1.17556	0.999816	-1.18122	0.93568	-1.1735	0.896116	3.88914	0.0483506
100155738	ENSSSCG00000009445	PCDH8	0.760571	-2.05849	0.999816	-3.21135	0.714703	-7.3431	0.42841	-6.64231	0.38069
100155739	ENSSSCG00000009436	MTRF1	0.901759	1.01145	0.999816	1.0091	0.982429	1.08985	0.671808	-1.03669	0.847381
100155743	ENSSSCG00000030222	ANAPC7	0.0819075	1.05685	0.999816	-1.08884	0.675583	1.00123	0.99403	-1.25061	0.0475972
100155744	ENSSSCG00000009799	DIABLO	0.988168	1.03666	0.999816	1.06614	0.88142	1.04553	0.875356	-1.0051	0.985651
100155745	ENSSSCG00000000679	LRRC23	0.370293	-1.25964	0.999816	1.39528	0.552674	1.05235	0.919767	1.00446	0.992643
100155750	ENSSSCG00000011827	LSG1	0.966453	-1.06607	0.999816	-1.1607	0.842281	-1.16217	0.750332	-1.18873	0.646172
100155753	ENSSSCG00000002329	NA	0.302619	-1.06214	0.999816	-1.02309	0.974739	1.14654	0.693077	1.48049	0.143576
100155762	ENSSSCG00000010214	CDK1	0.000955361	1.26931	0.999816	-1.22384	0.665821	-1.0159	0.96796	-5.01815	0.00064898
100155763	ENSSSCG00000011650	MSL2	0.588661	1.02368	0.999816	1.0999	0.697296	1.09695	0.579443	1.1878	0.211057
100155764	ENSSSCG00000006048	DCAF13	0.198702	1.00264	0.999816	-1.10909	0.588085	1.01865	0.903381	1.13891	0.217682
100155766	ENSSSCG00000001934	SEC23A	0.130837	1.08375	0.999816	1.01991	0.948006	1.16214	0.297647	1.3137	0.033675
100155768	ENSSSCG00000001904	CLK3	0.28031	-1.04142	0.999816	1.04213	0.857183	1.02847	0.848726	-1.15716	0.169546
100155770	ENSSSCG00000029776	FAM219B	0.00124326	-1.02298	0.999816	-1.1059	0.754912	-1.36194	0.123577	-2.48049	0.000309898
100155780	ENSSSCG00000005983	ATAD2	0.000272861	1.18181	0.999816	-1.10412	0.731741	-1.0805	0.697837	-2.79349	0.000166708
100155786	ENSSSCG00000015934	PPIG	0.012387	-1.024	0.999816	-1.13552	0.384942	-1.02539	0.831891	-1.3364	0.00311534
100155789	ENSSSCG00000000462	TMEM5	0.31609	1.06392	0.999816	-1.20105	0.537515	-1.04358	0.858157	1.11587	0.543635
100155791	ENSSSCG00000010688	MCMBP	0.0205452	-1.08501	0.999816	-1.27943	0.179691	-1.37907	0.0218682	-1.2524	0.0352093
100155794	ENSSSCG00000012595	LRCH2	0.323401	1.30499	0.999816	-1.1803	0.78346	-1.23528	0.590583	-1.02214	0.954489
100155795	ENSSSCG00000001063	MYLIP	0.0354649	-1.20248	0.999816	-1.24172	0.691564	-1.8168	0.0908065	-2.50204	0.00802107
100155801	ENSSSCG00000004422	WISP3	0.0420547	-1.16038	0.999816	-1.64014	0.438061	-3.22157	0.0379365	-2.93475	0.0370754
100155802	ENSSSCG00000022585	C1orf54	0.0486412	1.01789	0.999816	1.1121	0.716955	-1.03835	0.868055	-1.49169	0.0326598
100155811	ENSSSCG00000027044	SOX7	0.148215	-1.05461	0.999816	-1.07854	0.830857	-1.3235	0.184651	-1.47495	0.0514849
100155813	ENSSSCG00000021628	TMEM70	0.00423983	1.09238	0.999816	-1.0011	0.996651	1.1001	0.468818	1.54342	0.00104557
100155820	ENSSSCG00000005777	TXNL4A	0.0584892	1.0018	0.999816	-1.19331	0.422156	-1.13551	0.420644	-1.43959	0.0165498
100155821	ENSSSCG00000001053	TBC1D7	0.040045	1.09236	0.999816	1.07801	0.624654	1.21906	0.0562594	1.27212	0.00962987
100155829	ENSSSCG00000016291	NA	0.0698134	1.20242	0.999816	1.43482	0.467878	1.75187	0.10203	2.10732	0.0152983
100155830	ENSSSCG00000021318	NA	0.222941	1.04529	0.999816	1.06898	0.705323	1.10686	0.360946	1.21464	0.0452104
100155832	ENSSSCG00000000926	CEP290	0.0228996	-1.06588	0.999816	-1.0451	0.859746	-1.07992	0.598762	-1.48953	0.00445531
100155833	ENSSSCG00000004934	DPP8	0.0171387	-1.08192	0.999816	1.00258	0.989269	-1.03753	0.714804	-1.27856	0.00446021
100155836	ENSSSCG00000004894	SERPINB5	0.0767071	-1.09864	0.999816	-1.14664	0.620118	-1.18924	0.341483	1.22938	0.172403
100155846	ENSSSCG00000005196	NA	0.975836	1.72291	0.999816	1.31012	0.950182	1.0644	0.982675	2.21942	0.681213
100155855	ENSSSCG00000000895	SNRPF	0.000371753	1.07171	0.999816	-1.18078	0.334115	-1.17967	0.166488	-1.81693	0.000142981
100155860	ENSSSCG00000004150	HEBP2	0.149338	1.02796	0.999816	1.00701	0.983755	1.07291	0.672275	1.31432	0.0422578
100155863	ENSSSCG00000001847	MESP1	0.490091	-1.00939	0.999816	1.02718	0.966507	1.13026	0.710286	-1.33281	0.315292
100155867	ENSSSCG00000030443	ASUN	0.291906	-1.09824	0.999816	-1.15889	0.334941	-1.01892	0.883578	-1.10077	0.302824
100155869	ENSSSCG00000002298	ZFYVE26	0.427151	1.05326	0.999816	1.22637	0.458483	1.21277	0.30915	1.19937	0.268471
100155870	ENSSSCG00000002276	PLEKHG3	0.0720376	-1.07218	0.999816	-1.07109	0.775676	-1.25894	0.11206	1.10657	0.3939
100155871	ENSSSCG00000010210	SLC16A9	0.593163	-1.23422	0.999816	1.17037	0.829779	-1.25698	0.643189	1.1136	0.812085
100155872	ENSSSCG00000001094	C6orf62	0.0210104	1.07164	0.999816	1.12354	0.830962	1.75221	0.0754832	-1.43218	0.161496
100155875	ENSSSCG00000011552	ARPC4	0.0930146	1.04055	0.999816	1.04719	0.76833	1.02182	0.844899	-1.1497	0.0802245
100155876	ENSSSCG00000006841	NA	0.984634	-1.03929	0.999816	-1.00923	0.979337	-1.03819	0.848015	-1.0616	0.706514
100155883	ENSSSCG00000005373	NANS	0.728646	1.03487	0.999816	1.09647	0.864487	1.28636	0.390654	1.07007	0.802855
100155884	ENSSSCG00000000602	RERG	0.307996	-1.10599	0.999816	-1.59046	0.369617	-1.3791	0.375087	-1.62643	0.149118
100155885	ENSSSCG00000010457	KIF20B	0.000203314	1.13464	0.999816	-1.0414	0.904482	-1.05268	0.800167	-2.93098	0.000116882
100155887	ENSSSCG00000009747	STX2	0.573503	1.0913	0.999816	-1.18775	0.663228	-1.09716	0.745674	-1.12593	0.635568
100155888	ENSSSCG00000006235	TOX	0.578689	-1.16025	0.999816	-1.07487	0.867524	1.1129	0.673375	-1.06811	0.78271
100155889	ENSSSCG00000026617	NA	0.258565	-1.01743	0.999816	-1.16574	0.433348	1.03164	0.842747	1.05277	0.663458
100155891	ENSSSCG00000009540	LIG4	0.395815	1.01231	0.999816	1.07905	0.805613	1.21423	0.280729	1.2196	0.21763
100155893	ENSSSCG00000002294	ARG2	0.119018	1.19818	0.999816	-1.29592	0.788237	1.80316	0.24321	1.99732	0.112755
100155894	ENSSSCG00000007160	DDRGK1	0.233535	1.0005	0.999816	-1.00251	0.993549	1.13449	0.397198	1.22223	0.107544
100155895	ENSSSCG00000002252	ARRDC4	0.800957	-1.07507	0.999816	-1.10251	0.88142	-1.31745	0.445418	-1.05192	0.8803
100155896	ENSSSCG00000010211	CCDC6	0.0193862	1.06708	0.999816	1.20814	0.289708	1.11407	0.39524	1.4377	0.00309014
100155899	ENSSSCG00000010181	C1orf198	0.0176288	-1.18237	0.999816	-1.14184	0.718698	-1.83265	0.031318	-1.99122	0.00855331
100155900	ENSSSCG00000009422	TSC22D1	0.345138	1.00377	0.999816	-1.00745	0.989269	-1.35269	0.285627	-1.33179	0.273059
100155903	ENSSSCG00000006840	NA	0.976003	-1.01367	0.999816	-1.01022	0.973931	-1.01452	0.93612	1.04138	0.766519
100155905	ENSSSCG00000023991	RIT1	0.555851	-1.1421	0.999816	1.06114	0.857798	-1.07651	0.710872	-1.0876	0.591929
100155915	ENSSSCG00000025800	NA	0.480633	1.02543	0.999816	1.22356	0.556715	1.23973	0.363449	1.24788	0.287224
100155916	ENSSSCG00000006634	TNFAIP8L2	0.0651659	1.02057	0.999816	-1.31731	0.409754	-1.56691	0.0793695	-1.46914	0.0888876
100155917	ENSSSCG00000005000	FANCM	0.00588756	1.18772	0.999816	1.15334	0.677977	1.06845	0.798725	-2.0256	0.00829075
100155918	ENSSSCG00000010628	SHOC2	0.117643	-1.08742	0.999816	-1.01828	0.940404	1.13883	0.253977	1.10115	0.32031
100155920	ENSSSCG00000006508	NA	0.521444	-1.08252	0.999816	-1.04967	0.781593	-1.05157	0.653497	-1.1356	0.14332
100155921	ENSSSCG00000001010	WRNIP1	0.0535766	-1.04181	0.999816	-1.16035	0.290209	-1.21195	0.0573678	-1.20135	0.0296919
100155923	ENSSSCG00000006531	NA	0.100927	-1.38698	0.999816	-1.29578	0.596426	-1.92724	0.080397	-2.3254	0.0259294
100155925	ENSSSCG00000004392	AMD1	0.610318	1.05833	0.999816	-1.33515	0.615524	-1.1493	0.737421	-1.25482	0.468725
100155928	ENSSSCG00000000455	LRIG3	0.503282	-1.07961	0.999816	1.00339	0.994886	1.13134	0.6569	-1.21645	0.374005
100155929	ENSSSCG00000000361	CD63	0.318591	1.02795	0.999816	-1.09497	0.611337	-1.12872	0.292982	-1.08906	0.371387
100155930	ENSSSCG00000010370	ANXA8	0.000306541	-1.29207	0.999816	-1.37565	0.368714	-1.84849	0.0365321	1.9417	0.00277849
100155939	ENSSSCG00000002136	TMEM55B	0.29625	-1.08234	0.999816	-1.01321	0.964823	1.01247	0.944977	1.15634	0.221437
100155947	ENSSSCG00000010069	DERL3	0.00449311	1.77716	0.999816	1.74045	0.444721	3.68273	0.0166229	4.78457	0.00100436
100155949	ENSSSCG00000006497	MEX3A	0.0097654	-1.0002	0.999816	1.22493	0.724581	-1.79125	0.179757	-4.2581	0.00815614
100155953	ENSSSCG00000002479	NA	0.00334774	-1.30381	0.999816	-1.66707	0.854341	-2.07202	0.687057	22.1343	0.00252171
100155954	ENSSSCG00000029217	NA	0.622814	1.19032	0.999816	1.26141	0.522225	1.16364	0.579834	1.05454	0.84233
100155956	ENSSSCG00000000406	PTGES3	0.0598109	-1.01186	0.999816	-1.29518	0.193636	-1.09336	0.50752	1.01488	0.903594
100155958	ENSSSCG00000001661	SRF	0.433185	-1.06407	0.999816	-1.05684	0.844196	-1.18477	0.283651	1.03307	0.828612
100155960	ENSSSCG00000010251	SUPV3L1	0.488776	1.03925	0.999816	-1.08747	0.694413	1.02402	0.884255	-1.10477	0.418373
100155963	ENSSSCG00000024048	NA	0.144386	1.36733	0.999816	1.29868	0.576217	1.73854	0.0754832	1.6833	0.0571419
100155966	ENSSSCG00000004629	LYSMD2	0.0324192	1.15438	0.999816	-1.18394	0.706291	-1.53617	0.156588	-1.94223	0.0302641
100155972	ENSSSCG00000001483	FAM83B	0.369157	-1.21413	0.999816	-1.57068	0.36802	-1.48834	0.263125	-1.2003	0.581633
100155974	ENSSSCG00000006926	GTF2B	0.144568	-1.0579	0.999816	-1.11906	0.500843	-1.00088	0.995788	1.12052	0.250709
100155980	ENSSSCG00000010289	MICU1	0.0638381	1.00789	0.999816	-1.02051	0.924606	-1.03724	0.761966	1.21644	0.0353146
100155988	ENSSSCG00000006301	TIPRL	0.0563076	-1.11035	0.999816	-1.17728	0.332697	-1.12944	0.294404	-1.35631	0.00691433
100155989	ENSSSCG00000007454	ZMYND8	0.0692684	1.06238	0.999816	1.35088	0.230245	1.21862	0.229765	1.38186	0.0285336
100155995	ENSSSCG00000005190	NFIB	0.0940614	-1.08603	0.999816	1.27191	0.353202	1.21231	0.282002	-1.02232	0.901455
100155997	ENSSSCG00000002379	ACYP1	0.164583	1.06591	0.999816	-1.07628	0.753771	1.04361	0.797233	-1.22541	0.130257
100156007	ENSSSCG00000001947	BRMS1L	0.210325	1.0359	0.999816	-1.09175	0.581718	-1.05034	0.673584	-1.15993	0.123711
100156013	ENSSSCG00000001066	RBM24	0.210731	-1.27256	0.999816	-1.25004	0.559175	-1.5859	0.103839	-1.59155	0.0767084
100156014	ENSSSCG00000011457	IL17RB	0.00632231	-1.43271	0.999816	1.09158	0.918043	1.07915	0.886823	2.91184	0.00453096
100156015	ENSSSCG00000004456	PGM3	0.0940343	1.18105	0.999816	1.12433	0.811683	1.7915	0.0482212	1.27231	0.313452
100156018	ENSSSCG00000011371	NDUFAF3	0.00957001	1.08239	0.999816	1.0731	0.711486	-1.01122	0.942982	-1.3693	0.0100436
100156021	ENSSSCG00000001824	ZXDC	0.19409	-1.16142	0.999816	-1.1524	0.396795	-1.23039	0.0851257	-1.16497	0.132751
100156022	ENSSSCG00000004142	CITED2	0.000442442	1.11078	0.999816	1.28762	0.677977	2.17555	0.0466529	5.04589	0.000112288
100156024	ENSSSCG00000009739	NOC4L	0.0358058	1.11935	0.999816	-1.21858	0.317108	-1.13816	0.344239	-1.19061	0.15214
100156028	ENSSSCG00000007108	KIZ	0.0212713	-1.10581	0.999816	-1.08229	0.720614	1.10696	0.466308	-1.35359	0.0150093
100156029	ENSSSCG00000012679	GPC4	0.0244356	-1.33227	0.999816	-1.11054	0.878948	-1.34042	0.459285	1.90299	0.0384667
100156032	ENSSSCG00000004196	NA	0.341151	1.09608	0.999816	1.30417	0.530079	1.09323	0.799095	1.51785	0.105571
100156036	ENSSSCG00000010171	TSNAX	0.330866	-1.03246	0.999816	1.01874	0.947757	1.17272	0.233639	1.06537	0.60467
100156038	ENSSSCG00000006790	WDR77	0.120501	-1.05528	0.999816	-1.27023	0.210387	-1.18268	0.180875	-1.13949	0.217609
100156039	ENSSSCG00000011397	SLC38A3	0.0868911	-1.0269	0.999816	1.25448	0.585735	1.2526	0.416398	-1.36225	0.169181
100156043	ENSSSCG00000001762	CIB2	0.653247	1.07789	0.999816	1.04301	0.933417	-1.09416	0.750419	-1.17648	0.484406
100156044	ENSSSCG00000005288	TLE4	0.234027	1.10269	0.999816	-1.08639	0.771171	-1.13546	0.487268	1.12785	0.43316
100156047	ENSSSCG00000004774	IVD	0.427438	-1.00497	0.999816	1.06574	0.905575	1.23445	0.45057	1.35777	0.187553
100156048	ENSSSCG00000006220	ARMC1	0.836435	-1.01774	0.999816	-1.0463	0.838923	-1.0117	0.942786	1.0534	0.648647
100156049	ENSSSCG00000009713	CLCN3	0.0771064	1.03208	0.999816	1.26686	0.449319	1.41108	0.11104	1.4925	0.0324685
100156053	ENSSSCG00000010726	BUB3	0.00144635	-1.01688	0.999816	-1.13696	0.274238	-1.15985	0.0732643	-1.38212	0.000284634
100156054	ENSSSCG00000002263	SLCO3A1	0.850405	1.06341	0.999816	1.12325	0.805613	1.00796	0.982977	-1.09672	0.739084
100156057	ENSSSCG00000002428	TTC8	0.0591108	-1.04475	0.999816	-1.09251	0.698045	-1.15082	0.341923	-1.4804	0.0105911
100156059	ENSSSCG00000024092	KRT77	0.718983	2.20972	0.999816	-1.38765	0.958374	-6.18002	0.602843	-3.67015	0.646923
100156061	ENSSSCG00000009615	NUDT18	0.0119905	1.17402	0.999816	1.11381	0.683599	1.31019	0.105877	1.6909	0.0016615
100156070	ENSSSCG00000009999	NA	0.0754663	-1.08746	0.999816	-1.07719	0.81844	-1.47086	0.0660127	1.04925	0.796036
100156071	ENSSSCG00000005944	NDRG1	0.222367	-1.0911	0.999816	1.2124	0.466978	1.05463	0.802764	-1.08643	0.623547
100156075	ENSSSCG00000006358	NDUFS2	0.297513	1.06731	0.999816	1.04808	0.880081	1.27225	0.145179	1.15454	0.291476
100156081	ENSSSCG00000005899	MFSD3	0.718429	1.01562	0.999816	1.03701	0.903476	-1.00819	0.968099	-1.11234	0.433584
100156082	ENSSSCG00000004347	FBXL4	0.665077	-1.07088	0.999816	1.16731	0.666797	1.04213	0.88369	1.08607	0.708596
100156085	ENSSSCG00000027778	GLO1	0.3496	-1.01603	0.999816	1.05215	0.842991	1.06898	0.669177	1.19805	0.127468
100156086	ENSSSCG00000009633	NA	0.917684	-1.19113	0.999816	1.37594	0.836997	1.03161	0.979779	1.31812	0.767336
100156087	ENSSSCG00000006136	RMDN1	0.103823	1.01317	0.999816	1.10135	0.648172	1.09739	0.512421	-1.19686	0.142419
100156098	ENSSSCG00000006385	NCSTN	0.0246264	1.00152	0.999816	1.0947	0.571314	1.14726	0.18883	1.30173	0.00622085
100156102	ENSSSCG00000004364	HACE1	0.537026	1.04583	0.999816	-1.06286	0.747527	-1.00845	0.955658	1.07321	0.495437
100156103	ENSSSCG00000023154	NA	0.034436	-1.677	0.999816	-1.9727	0.326994	-4.20625	0.0288588	-4.28847	0.0119391
100156104	ENSSSCG00000015818	DDHD2	0.00203355	1.00519	0.999816	1.00321	0.992893	1.15415	0.381949	1.77158	0.000665475
100156108	ENSSSCG00000012234	SRPX	0.0114663	-1.02391	0.999816	-1.16939	0.468628	-1.19748	0.234054	-1.73168	0.00216358
100156110	ENSSSCG00000012201	CXorf21	0.36255	1.23413	0.999816	1.12687	0.810952	-1.00848	0.983077	-1.25642	0.444319
100156112	ENSSSCG00000000767	ATP6V1E1	0.500796	1.02187	0.999816	1.00188	0.993017	1.11245	0.291078	1.00429	0.966093
100156113	ENSSSCG00000001913	STOML1	0.674883	-1.0139	0.999816	1.07176	0.761468	1.11032	0.468697	1.08067	0.552879
100156116	ENSSSCG00000010467	NA	0.213538	-1.0404	0.999816	-1.12332	0.796654	1.15912	0.591927	1.36944	0.156414
100156117	ENSSSCG00000009818	NA	0.0370263	-1.11284	0.999816	-1.20126	0.41471	-1.34506	0.0785967	-1.59939	0.00636715
100156133	ENSSSCG00000027230	SLC35G1	0.00960155	1.01942	0.999816	-1.12024	0.677659	-1.03366	0.873789	1.52995	0.00721293
100156137	ENSSSCG00000009806	SETD1B	0.261564	-1.13515	0.999816	1.0911	0.733212	1.0042	0.98374	1.12479	0.380917
100156140	ENSSSCG00000009770	EIF2B1	0.199433	-1.02505	0.999816	-1.04314	0.863236	-1.03753	0.810864	-1.25851	0.0510025
100156145	ENSSSCG00000007307	NFS1	0.517079	-1.06487	0.999816	-1.03437	0.838923	1.01047	0.930206	-1.09917	0.255064
100156150	ENSSSCG00000004516	MBD1	0.269759	1.05085	0.999816	1.11264	0.373564	1.13176	0.136065	1.07733	0.291097
100156161	ENSSSCG00000006748	TSPAN2	0.000311647	2.07208	0.999816	3.58428	0.107541	10.5808	0.00150294	7.92005	0.00020085
100156164	ENSSSCG00000027831	NOP10	0.196846	1.17998	0.999816	-1.00254	0.993017	1.06808	0.664485	1.217	0.100989
100156165	ENSSSCG00000005021	SAV1	0.21309	-1.15431	0.999816	-1.02998	0.952683	1.17261	0.523691	1.27569	0.22293
100156166	ENSSSCG00000006733	TTF2	0.382928	1.14255	0.999816	1.12279	0.688946	-1.0143	0.953417	-1.10359	0.588887
100156173	ENSSSCG00000028509	RBM8A	0.140558	1.02229	0.999816	-1.17257	0.334349	-1.05028	0.6933	-1.15574	0.132953
100156179	ENSSSCG00000004762	DNAJC17	0.019306	1.25075	0.999816	1.1691	0.42739	1.17244	0.24805	1.5394	0.00202835
100156181	ENSSSCG00000000504	PTPRB	0.942004	1.02772	0.999816	1.05793	0.837271	1.00327	0.987416	1.07724	0.605919
100156182	ENSSSCG00000004110	TAB2	0.00741602	-1.03284	0.999816	1.09275	0.607934	1.2027	0.101026	1.36573	0.00324085
100156183	ENSSSCG00000004699	ELL3	0.0360704	-1.02053	0.999816	-1.78349	0.343418	-2.70688	0.0508052	-2.54138	0.0377553
100156184	ENSSSCG00000010399	NCOA4	0.599646	-1.043	0.999816	-1.08255	0.577649	1.00551	0.96452	1.00337	0.970995
100156189	ENSSSCG00000010665	NA	0.223152	-1.02632	0.999816	1.09005	0.717315	1.23409	0.150367	1.08021	0.544413
100156192	ENSSSCG00000004435	NT5DC1	0.0478098	1.05481	0.999816	-1.02802	0.939001	-1.08141	0.679037	-1.47244	0.0192544
100156193	ENSSSCG00000010146	LGALS8	0.0300431	-1.11213	0.999816	-1.08956	0.723748	-1.04828	0.782257	1.30241	0.0382505
100156195	ENSSSCG00000006655	CIART	0.0448552	1.11545	0.999816	1.04548	0.941613	-1.03719	0.923211	-2.22062	0.0248743
100156199	ENSSSCG00000015947	DCAF17	0.23843	-1.08007	0.999816	-1.14374	0.451769	-1.21818	0.122413	-1.20522	0.105324
100156204	ENSSSCG00000004700	PDIA3	0.000120073	1.04987	0.999816	1.13431	0.567679	1.59725	0.00937516	2.14699	3.89e-05
100156205	ENSSSCG00000010404	ALOX5	0.750867	-1.00475	0.999816	-1.09805	0.843687	-1.16643	0.600917	-1.26303	0.371222
100156208	ENSSSCG00000010430	CSTF2T	0.143348	1.08858	0.999816	1.1131	0.771592	1.15847	0.535171	-1.36201	0.166167
100156210	ENSSSCG00000001561	ETV7	0.00310109	1.21563	0.999816	2.38435	0.120081	-1.12117	0.824322	3.01175	0.00286221
100156215	ENSSSCG00000010300	MSS51	0.00695611	-1.17609	0.999816	-1.15045	0.373633	-1.2957	0.0356681	-1.53535	0.000800803
100156217	ENSSSCG00000010613	ITPRIP	0.462425	1.13185	0.999816	1.25762	0.603208	1.41963	0.220053	1.33794	0.26344
100156226	ENSSSCG00000000068	EP300	0.623035	-1.01898	0.999816	1.06383	0.656648	1.0452	0.640021	-1.00045	0.995605
100156227	ENSSSCG00000001569	C6orf89	0.28433	1.00388	0.999816	1.15984	0.476753	1.13233	0.401981	1.2106	0.130555
100156229	ENSSSCG00000010327	POLR3A	0.633424	1.01308	0.999816	-1.08042	0.646194	-1.07517	0.522884	-1.02888	0.78271
100156232	ENSSSCG00000022032	HS2ST1	0.660464	-1.00815	0.999816	1.00103	0.996767	1.01621	0.921235	1.11881	0.30823
100156234	ENSSSCG00000010288	DNAJB12	0.000209918	1.05218	0.999816	1.15123	0.326994	1.35507	0.0104735	1.65978	4.9e-05
100156235	ENSSSCG00000006966	CLDN23	0.0616892	1.383	0.999816	1.68258	0.587552	2.67812	0.105313	3.69206	0.0136274
100156240	ENSSSCG00000005505	NA	0.0237681	-1.00165	0.999816	1.06933	0.862535	-1.22766	0.359279	-1.8299	0.0114452
100156249	ENSSSCG00000009914	MLEC	0.00342696	1.16886	0.999816	1.55792	0.340949	1.59331	0.146019	3.22287	0.000495324
100156253	ENSSSCG00000010175	GNPAT	0.9597	-1.00936	0.999816	-1.01606	0.931075	-1.04441	0.655204	-1.02039	0.815222
100156254	ENSSSCG00000009412	LCP1	0.0376563	-1.00489	0.999816	1.07808	0.672928	1.03965	0.756785	-1.2236	0.0341217
100156257	ENSSSCG00000004149	NHSL1	0.000129151	-1.18318	0.999816	-1.06888	0.727274	-1.28811	0.04807	-2.21127	2.37e-05
100156260	ENSSSCG00000001837	FANCI	0.000557269	1.21573	0.999816	1.07009	0.744906	-1.05664	0.707607	-1.69218	0.00115426
100156264	ENSSSCG00000010440	PTEN	0.683282	-1.07838	0.999816	1.07309	0.773242	1.01764	0.925672	-1.00742	0.962575
100156272	ENSSSCG00000011550	CAMK1	0.00244672	1.2839	0.999816	1.35599	0.485962	1.27391	0.428707	-2.34187	0.00599558
100156275	ENSSSCG00000006024	EBAG9	0.360125	-1.0042	0.999816	-1.06077	0.79161	1.08828	0.537513	1.12024	0.312473
100156276	ENSSSCG00000001846	WDR93	0.00150346	-1.34501	0.999816	1.38994	0.533148	2.08564	0.0454977	2.99567	0.00142631
100156278	ENSSSCG00000005361	ALDH1B1	0.402967	-1.21118	0.999816	-1.31014	0.476753	-1.30359	0.324087	-1.02056	0.940967
100156281	ENSSSCG00000000553	TM7SF3	0.434234	1.05242	0.999816	-1.05907	0.726765	-1.07115	0.523437	1.00164	0.988704
100156283	ENSSSCG00000007284	NCOA6	0.335381	-1.06556	0.999816	1.00904	0.97148	1.00054	0.997624	-1.15152	0.14386
100156290	ENSSSCG00000001686	YIPF3	0.0118868	1.07837	0.999816	1.2043	0.292107	1.27221	0.0572693	1.43964	0.0019902
100156293	ENSSSCG00000005241	NA	0.503923	1.04365	0.999816	-1.01085	0.971636	1.14648	0.322384	-1.00453	0.976573
100156301	ENSSSCG00000000263	NA	0.653758	1.00882	0.999816	1.13083	0.801862	1.16927	0.602935	1.28637	0.276263
100156303	ENSSSCG00000009653	CDCA2	0.0566357	1.31624	0.999816	1.00586	0.99416	-1.01252	0.98103	-2.44819	0.0497152
100156312	ENSSSCG00000010128	SEPT5	0.134877	1.17146	0.999816	-1.07153	0.731736	-1.03601	0.809076	1.03868	0.752115
100156313	ENSSSCG00000006638	CDC42SE1	0.510836	-1.07753	0.999816	1.05155	0.851621	1.0799	0.626566	1.08448	0.516648
100156315	ENSSSCG00000002037	CDH24	0.699151	1.06436	0.999816	1.15636	0.621333	1.01552	0.951701	-1.02517	0.903594
100156317	ENSSSCG00000010635	NA	0.614451	-1.27034	0.999816	-1.28055	0.597955	-1.14699	0.684722	-1.42766	0.227548
100156319	ENSSSCG00000011213	TOP2B	0.072985	-1.09669	0.999816	-1.09074	0.601841	-1.08912	0.440509	-1.28685	0.00946855
100156321	ENSSSCG00000006539	SHC1	0.47537	-1.00243	0.999816	-1.00809	0.97478	1.08306	0.495098	1.10957	0.270584
100156322	ENSSSCG00000011179	MRPL3	0.773639	1.04363	0.999816	-1.05193	0.788233	1.01924	0.886596	1.00095	0.993539
100156323	ENSSSCG00000002505	PAPOLA	0.0830963	1.0283	0.999816	1.01694	0.941616	1.1752	0.139746	1.21088	0.0390557
100156324	ENSSSCG00000004047	MRPL18	0.189232	1.12071	0.999816	-1.03768	0.879647	-1.03994	0.79793	-1.14184	0.252796
100156327	ENSSSCG00000015892	PSMD14	0.207745	1.12471	0.999816	-1.12361	0.709505	1.23541	0.265979	1.0509	0.785847
100156344	ENSSSCG00000005668	SH3GLB2	0.200435	-1.14675	0.999816	-1.11363	0.534845	-1.23527	0.0795249	-1.1298	0.209481
100156347	ENSSSCG00000005636	SLC25A25	0.389922	-1.04755	0.999816	-1.19716	0.650513	-1.41712	0.187582	-1.1775	0.49397
100156349	ENSSSCG00000010637	NA	0.164121	1.15208	0.999816	1.05274	0.864097	-1.05605	0.777158	-1.19793	0.24735
100156351	ENSSSCG00000005609	NA	0.353768	1.1172	0.999816	1.07289	0.813936	-1.00713	0.975603	-1.16419	0.371474
100156352	ENSSSCG00000010108	NA	0.660435	-1.1193	0.999816	1.14944	0.794844	1.03816	0.927524	-1.20129	0.579478
100156355	ENSSSCG00000004996	KLHL28	0.496687	-1.10907	0.999816	1.04758	0.912731	1.12639	0.600917	1.15154	0.46444
100156356	ENSSSCG00000010033	PRR14L	0.280275	-1.04774	0.999816	-1.03255	0.826219	-1.00881	0.933543	-1.13482	0.0748975
100156358	ENSSSCG00000006578	S100A4	0.41775	-1.14865	0.999816	-1.14739	0.810952	-1.48971	0.265142	1.06378	0.853979
100156359	ENSSSCG00000010025	LIMK2	0.00739735	-1.18084	0.999816	-1.04109	0.914356	-1.53088	0.0374189	-1.73169	0.00283936
100156361	ENSSSCG00000006511	RUSC1	0.0630106	1.16588	0.999816	-1.02011	0.949591	-1.18727	0.280988	1.16526	0.257302
100156362	ENSSSCG00000011196	DPH3	0.00103647	1.0949	0.999816	1.18525	0.472575	1.4437	0.0370527	1.99424	0.000194438
100156363	ENSSSCG00000006469	MRPL24	0.068704	1.11955	0.999816	1.01935	0.945171	1.21661	0.141389	1.31492	0.0211562
100156366	ENSSSCG00000015889	TANK	0.135401	-1.12796	0.999816	-1.078	0.674861	-1.18781	0.126176	-1.24098	0.0300868
100156375	ENSSSCG00000010541	COX15	0.341535	1.26063	0.999816	1.11861	0.683956	1.10785	0.587773	1.03407	0.854195
100156384	ENSSSCG00000007438	NCOA5	0.032555	-1.04157	0.999816	-1.12462	0.468615	-1.16917	0.159663	-1.34629	0.00570391
100156386	ENSSSCG00000005184	SNAPC3	0.0220966	-1.0112	0.999816	-1.17413	0.46683	-1.13728	0.415246	-1.62557	0.00468564
100156389	ENSSSCG00000001413	GPANK1	0.0363658	-1.00212	0.999816	1.18076	0.479863	1.34952	0.0722147	1.39739	0.0218145
100156392	ENSSSCG00000028477	SERP1	0.000182925	1.14576	0.999816	1.31754	0.337406	1.82297	0.0109804	2.82727	3.85e-05
100156393	ENSSSCG00000016207	FAM134A	0.499495	-1.02322	0.999816	1.06415	0.708288	1.0144	0.909356	1.09472	0.285313
100156395	ENSSSCG00000010521	UBTD1	0.0588605	-1.05365	0.999816	1.17713	0.410363	1.17668	0.238615	1.28491	0.0440441
100156397	ENSSSCG00000006283	SCYL3	0.101258	1.03941	0.999816	1.05727	0.805613	1.13436	0.335395	-1.16991	0.162528
100156401	ENSSSCG00000028487	NA	0.268145	-1.04106	0.999816	-1.12026	0.711799	-1.24526	0.271003	1.10107	0.58913
100156403	ENSSSCG00000006917	LRRC8C	0.042144	1.14805	0.999816	1.1182	0.938765	2.60857	0.138139	3.88391	0.016624
100156404	ENSSSCG00000002376	PGF	0.131747	1.03776	0.999816	1.18238	0.823904	1.96078	0.101364	1.71809	0.135617
100156406	ENSSSCG00000015683	SPOPL	0.299633	-1.16824	0.999816	-1.11093	0.648755	-1.14313	0.374924	1.03541	0.806931
100156416	ENSSSCG00000010692	NA	0.148658	-1.11905	0.999816	-1.01655	0.939221	-1.02586	0.832906	-1.21058	0.0497914
100156419	ENSSSCG00000001804	HOMER2	0.000509647	-1.31156	0.999816	-1.86306	0.107541	-3.27507	0.00237256	-3.5951	0.000265435
100156420	ENSSSCG00000001786	CFAP161	0.000339922	-1.35288	0.999816	1.90383	0.744813	11.0608	0.035503	78.1896	0.000139688
100156429	ENSSSCG00000002267	RGMA	0.0241179	1.01357	0.999816	1.18103	0.478603	1.00368	0.986211	-1.38153	0.0319941
100156432	ENSSSCG00000010163	KCNK1	0.000219461	-1.36196	0.999816	-1.67161	0.18569	-1.71769	0.0547199	1.9384	0.00256141
100156434	ENSSSCG00000004057	SYTL3	0.0545265	-1.18334	0.999816	1.03652	0.971126	-1.4881	0.406745	-3.63649	0.0159085
100156436	ENSSSCG00000006751	SIKE1	0.463761	-1.00778	0.999816	1.07911	0.81798	1.21551	0.305695	1.17778	0.346734
100156439	ENSSSCG00000012122	TCEANC	0.671516	1.07043	0.999816	1.04441	0.929604	-1.1167	0.684991	-1.15296	0.551618
100156440	ENSSSCG00000009349	RFC3	0.542708	1.04704	0.999816	-1.11627	0.677791	-1.00924	0.966808	-1.13349	0.421503
100156441	ENSSSCG00000005999	DSCC1	0.00589988	1.40143	0.999816	-1.02507	0.971941	1.11819	0.759513	-3.11772	0.00885043
100156445	ENSSSCG00000005347	POLR1E	0.0702211	-1.03127	0.999816	-1.14564	0.453083	-1.13114	0.329792	-1.35766	0.0137799
100156449	ENSSSCG00000009956	GRK3	0.0499191	1.01642	0.999816	1.1734	0.398193	-1.15497	0.30783	-1.14879	0.274821
100156452	ENSSSCG00000006345	OLFML2B	0.254468	-1.06164	0.999816	-1.23816	0.600555	-1.55697	0.121307	-1.17051	0.527874
100156455	ENSSSCG00000002443	TC2N	0.0284995	1.07597	0.999816	1.04611	0.970672	1.93427	0.218392	3.50621	0.00931095
100156458	ENSSSCG00000010345	GHITM	0.0385983	1.03566	0.999816	1.02549	0.93305	1.34337	0.0505011	1.26346	0.0510025
100156465	ENSSSCG00000002021	PPP1R3E	0.0306265	-1.15455	0.999816	-1.06962	0.842281	-1.26043	0.2429	-1.87649	0.00511468
100156474	ENSSSCG00000006364	DEDD	0.657972	-1.0401	0.999816	1.02231	0.938391	-1.09617	0.527823	1.03724	0.78271
100156475	ENSSSCG00000005907	ADCK5	0.180257	-1.05628	0.999816	-1.06827	0.662134	-1.19352	0.0785496	-1.11691	0.186523
100156481	ENSSSCG00000010331	ANXA11	0.923368	-1.03654	0.999816	-1.00964	0.965398	-1.02784	0.81686	-1.05864	0.511601
100156484	ENSSSCG00000030165	MAFF	0.000673811	-1.15741	0.999816	1.04186	0.933417	1.04762	0.872898	2.38662	0.000374408
100156489	ENSSSCG00000001993	TGM1	0.166614	-1.38499	0.999816	-1.86793	0.542285	-2.64274	0.205286	1.35148	0.597811
100156498	ENSSSCG00000006860	SLC30A7	9.71e-05	-1.05024	0.999816	1.05304	0.870091	1.22462	0.228871	2.41253	3.53e-05
100156502	ENSSSCG00000001940	FOXA1	0.00780515	-1.52712	0.999816	-1.19904	0.716289	-2.21201	0.0439656	-5.33821	0.00147071
100156504	ENSSSCG00000030713	NA	0.235538	1.07357	0.999816	1.33033	0.585764	1.23011	0.585691	1.79329	0.0570262
100156505	ENSSSCG00000001916	C15orf59	0.987824	1.05252	0.999816	1.00465	0.995008	-1.00021	0.999535	1.13313	0.739091
100156507	ENSSSCG00000009832	FAM109A	0.0431407	-1.24554	0.999816	1.19228	0.84114	2.27416	0.0792894	1.94436	0.101321
100156508	ENSSSCG00000001887	SCAMP5	0.270224	-1.06968	0.999816	-1.1323	0.575399	-1.19059	0.238624	-1.28172	0.0670514
100156510	ENSSSCG00000009794	MLXIP	0.00117491	1.36768	0.999816	1.76246	0.0937709	2.02092	0.0067236	2.3166	0.000227817
100156513	ENSSSCG00000027323	NCBP2	0.605169	-1.08748	0.999816	-1.00972	0.977986	-1.171	0.339893	-1.11141	0.485556
100156514	ENSSSCG00000006252	NA	0.0842392	-1.15954	0.999816	-1.08246	0.868015	1.22436	0.433859	1.44006	0.0923472
100156516	ENSSSCG00000006240	FAM110B	0.277126	1.04857	0.999816	1.11738	0.836503	1.24474	0.485579	-1.3782	0.298258
100156518	ENSSSCG00000021553	NA	0.166266	1.05129	0.999816	-1.10951	0.692576	-1.17598	0.340324	-1.29885	0.0953774
100156526	ENSSSCG00000022394	NA	0.486158	1.06375	0.999816	-1.12643	0.652096	1.0262	0.898851	1.0757	0.641525
100156530	ENSSSCG00000006866	DBT	0.576415	-1.04306	0.999816	1.02755	0.933417	1.03962	0.834652	-1.14587	0.346536
100156537	ENSSSCG00000009840	PRKAB1	0.0148282	1.09743	0.999816	1.07661	0.785119	1.23422	0.183195	1.59272	0.00255155
100156538	ENSSSCG00000001881	MAN2C1	0.222164	1.02838	0.999816	1.1459	0.459109	1.07993	0.564419	1.21986	0.0620208
100156539	ENSSSCG00000000681	P3H3	0.370395	-1.00389	0.999816	-1.16162	0.677791	-1.3403	0.215331	-1.06254	0.791639
100156540	ENSSSCG00000010460	RPP30	0.00250355	-1.0948	0.999816	-1.2674	0.106769	-1.24529	0.0267203	-1.42589	0.000434219
100156543	ENSSSCG00000009783	OGFOD2	0.108101	1.02937	0.999816	-1.16956	0.500843	-1.26135	0.162633	1.05869	0.711921
100156549	ENSSSCG00000011810	NA	5.8e-05	-1.065	0.999816	1.25445	0.363288	1.68999	0.010729	2.69809	1.98e-05
100156550	ENSSSCG00000007349	ACTR5	0.689352	1.18708	0.999816	-1.03331	0.946531	1.09674	0.726624	1.08416	0.723226
100156556	ENSSSCG00000004263	NA	0.287751	1.19285	0.999816	1.12167	0.819526	1.08775	0.808305	-1.362	0.293285
100156566	ENSSSCG00000021218	TDRD6	0.00756889	-1.07744	0.999816	1.15462	0.746795	1.57377	0.0934952	2.09509	0.00368752
100156570	ENSSSCG00000010679	EIF3A	0.149526	-1.01771	0.999816	1.06819	0.713652	1.156	0.189621	-1.05656	0.568307
100156573	ENSSSCG00000005786	SNRPA1	0.051442	1.0593	0.999816	-1.23981	0.226039	-1.08076	0.52354	-1.01387	0.903832
100156574	ENSSSCG00000023408	SAMD4A	0.0115413	1.14566	0.999816	-1.33972	0.609108	-1.15413	0.729759	2.18113	0.011513
100156579	ENSSSCG00000005011	NEMF	0.503967	-1.10141	0.999816	-1.07065	0.789066	-1.0306	0.868096	1.08355	0.554445
100156584	ENSSSCG00000006697	ACP6	0.357764	1.03358	0.999816	-1.01225	0.967339	-1.12519	0.410296	-1.15552	0.254418
100156588	ENSSSCG00000002523	CDC42BPB	0.0626321	-1.08998	0.999816	-1.01169	0.941196	-1.07172	0.359279	1.08189	0.200028
100156590	ENSSSCG00000004711	LCMT2	0.181958	1.08402	0.999816	-1.00793	0.979337	1.1062	0.492838	1.27303	0.0546852
100156592	ENSSSCG00000004671	SPATA5L1	0.725553	-1.15374	0.999816	-1.16392	0.594392	-1.14398	0.497083	-1.15063	0.418279
100156598	ENSSSCG00000020853	BTBD3	0.0977885	1.02184	0.999816	-1.10591	0.62577	-1.16744	0.243538	-1.27906	0.0413642
100156606	ENSSSCG00000001041	PAK1IP1	0.0406968	-1.00785	0.999816	-1.45209	0.180595	-1.18158	0.363764	-1.42263	0.0372977
100156612	ENSSSCG00000009326	KATNAL1	0.168583	-1.06139	0.999816	-1.29896	0.480181	-1.52066	0.12567	-1.53222	0.0914331
100156613	ENSSSCG00000029106	RNF139	0.90736	-1.27828	0.999816	-1.12615	0.869926	-1.09408	0.850165	-1.19698	0.644685
100156619	ENSSSCG00000010585	ACTR1A	0.0542109	1.04044	0.999816	1.02406	0.894804	1.06514	0.518543	1.23679	0.0108893
100156620	ENSSSCG00000010571	C10orf76	0.0294898	1.05607	0.999816	1.15763	0.308039	1.25756	0.034674	1.24638	0.0148618
100156625	ENSSSCG00000009888	ERP29	0.0307187	1.09534	0.999816	1.07428	0.917735	1.67998	0.133323	2.20136	0.0102109
100156627	ENSSSCG00000021119	NA	0.998732	-1.178	0.999816	-1.0287	0.995642	1.23995	0.948212	1.36387	0.903604
100156630	ENSSSCG00000001556	MAPK14	0.0311548	1.18638	0.999816	1.22962	0.524827	1.7103	0.0288484	1.5626	0.0191858
100156631	ENSSSCG00000015771	NEIL3	0.000672337	1.15916	0.999816	1.04708	0.933417	-1.36678	0.289504	-7.0412	0.000391873
100156632	ENSSSCG00000004033	AGPAT4	0.683876	1.10207	0.999816	-1.14876	0.785119	-1.09021	0.807992	1.10977	0.720341
100156636	ENSSSCG00000010316	KAT6B	0.347455	-1.10251	0.999816	1.02456	0.929604	1.06813	0.645363	1.09006	0.463907
100156638	ENSSSCG00000010299	ANXA7	0.278038	-1.06085	0.999816	-1.12225	0.307884	-1.10577	0.189339	-1.06072	0.357082
100156642	ENSSSCG00000010606	SLK	0.79654	-1.05965	0.999816	-1.07337	0.716694	-1.08177	0.534731	-1.10032	0.336207
100156643	ENSSSCG00000005510	NA	0.0425274	1.04328	0.999816	-1.19036	0.760998	-1.17986	0.67383	-3.33908	0.012236
100156649	ENSSSCG00000006340	UAP1	0.00123462	1.06444	0.999816	1.04245	0.940402	1.66382	0.0614264	2.66461	0.000404672
100156654	ENSSSCG00000004318	RRAGD	0.00609099	1.0754	0.999816	1.29459	0.259129	1.57459	0.0140707	1.56728	0.00417311
100156656	ENSSSCG00000004089	RMND1	0.124073	1.0526	0.999816	1.01947	0.955995	1.17834	0.320887	-1.22429	0.189735
100156657	ENSSSCG00000023160	NA	0.440881	1.17121	0.999816	-1.16708	0.848068	-1.57805	0.359279	-1.11293	0.827954
100156658	ENSSSCG00000004586	FAM81A	0.725349	-1.00722	0.999816	-1.10898	0.802881	-1.06309	0.830499	-1.26885	0.312572
100156666	ENSSSCG00000011664	RBP1	0.109203	-1.25646	0.999816	-1.25676	0.674861	-1.118	0.773761	1.5022	0.15042
100156669	ENSSSCG00000023404	FAM89A	0.456163	1.04879	0.999816	-1.07737	0.922096	-1.50578	0.329584	1.07999	0.844488
100156671	ENSSSCG00000006033	EIF3E	0.000123297	1.00063	0.999816	1.00062	0.998154	-1.11792	0.48264	-2.25058	4.6e-05
100156673	ENSSSCG00000001871	NA	0.23791	1.04179	0.999816	-1.16834	0.602862	-1.01905	0.94028	1.20839	0.265951
100156675	ENSSSCG00000000603	PDE6H	9.64e-05	1.55177	0.999816	2.39421	0.634138	23.4554	0.00947412	140.293	2.99e-05
100156677	ENSSSCG00000007289	TRPC4AP	0.00338904	-1.01254	0.999816	1.07272	0.6169	1.25258	0.027119	1.29916	0.00256159
100156679	ENSSSCG00000004254	DCBLD1	0.138315	1.01229	0.999816	1.01721	0.943144	1.13171	0.280729	1.22031	0.050839
100156680	ENSSSCG00000004242	TBC1D32	0.0894878	1.09684	0.999816	1.33106	0.554777	1.90287	0.0531162	1.51223	0.148269
100156681	ENSSSCG00000002288	ATP6V1D	0.00356537	-1.09176	0.999816	-1.0248	0.872449	-1.12322	0.154311	-1.34475	0.00061385
100156683	ENSSSCG00000010201	RASGEF1A	0.0562539	-1.31449	0.999816	-1.48629	0.419096	-2.65247	0.0286553	-1.58698	0.164271
100156693	ENSSSCG00000006832	PSRC1	0.00818099	1.22306	0.999816	-1.09418	0.829444	-1.40852	0.177415	-2.08942	0.00994009
100156695	ENSSSCG00000009384	INTS6	0.0983942	-1.00454	0.999816	1.05247	0.824254	1.26627	0.0786599	1.14846	0.20181
100156697	ENSSSCG00000001859	GDPGP1	0.62041	-1.12008	0.999816	-1.13452	0.708288	-1.25004	0.310157	-1.05229	0.8147
100156698	ENSSSCG00000016043	OSGEPL1	0.0906006	1.03492	0.999816	1.19173	0.286684	1.2353	0.0731566	1.09392	0.385543
100156700	ENSSSCG00000005370	TRMO	0.325838	1.00193	0.999816	1.16402	0.556715	1.20435	0.289201	1.22614	0.191296
100156707	ENSSSCG00000007279	DYNLRB1	0.77362	1.00112	0.999816	-1.01638	0.947455	-1.09154	0.474191	-1.04744	0.669173
100156710	ENSSSCG00000010034	DEPDC5	0.512574	1.09147	0.999816	1.08027	0.76231	1.12716	0.460433	1.2321	0.133722
100156725	ENSSSCG00000004632	GLDN	0.125083	-1.40619	0.999816	-1.89535	0.244622	-1.66599	0.171469	-1.08922	0.803696
100156729	ENSSSCG00000024912	WDR5	0.000280033	1.00479	0.999816	-1.09225	0.636703	1.04136	0.764863	1.67327	0.000167545
100156732	ENSSSCG00000012569	ATG4A	9.18e-05	1.19137	0.999816	1.31942	0.170163	1.63778	0.00517121	2.24875	1.43e-05
100156733	ENSSSCG00000002127	CHD8	0.0611374	-1.04261	0.999816	-1.02299	0.901936	-1.05947	0.559386	-1.23938	0.0123103
100156734	ENSSSCG00000010644	NA	0.143597	-1.00891	0.999816	-1.3506	0.433631	-1.50767	0.140725	-1.50653	0.111837
100156736	ENSSSCG00000010131	TXNRD2	0.0919726	-1.0083	0.999816	1.07055	0.786805	-1.08172	0.632033	-1.32133	0.0502153
100156737	ENSSSCG00000006644	CERS2	0.922075	-1.03038	0.999816	-1.06054	0.827571	-1.06798	0.6933	1.00711	0.96211
100156738	ENSSSCG00000005613	NA	0.0290914	1.04785	0.999816	1.33006	0.300456	1.59816	0.0274002	1.26306	0.174849
100156744	ENSSSCG00000001025	DSP	0.000997106	-1.13201	0.999816	-1.05118	0.864691	-1.46247	0.0317967	-1.90572	0.000265578
100156747	ENSSSCG00000006544	UBE2Q1	0.628754	1.02582	0.999816	-1.03439	0.821952	1.05699	0.535198	1.01043	0.898077
100156749	ENSSSCG00000006499	LAMTOR2	0.137232	1.13293	0.999816	-1.08727	0.75064	1.08601	0.631474	1.252	0.0982104
100156750	ENSSSCG00000004055	RSPH3	0.931835	1.05957	0.999816	-1.07269	0.898838	-1.03367	0.927647	-1.10862	0.721583
100156751	ENSSSCG00000011182	ASTE1	0.541863	-1.00616	0.999816	-1.08534	0.72335	-1.07008	0.671891	1.08117	0.556945
100156753	ENSSSCG00000001698	CAPN11	0.00925521	-1.03032	0.999816	1.82791	0.28389	2.17244	0.0547273	2.80548	0.00462278
100156761	ENSSSCG00000004653	SECISBP2L	0.0508315	1.08853	0.999816	1.37146	0.40587	1.81345	0.0366569	1.43197	0.0967802
100156764	ENSSSCG00000009674	NA	0.999787	-1.01446	0.999816	-1.00641	0.987469	1.00016	0.99937	1.00422	0.983557
100156765	ENSSSCG00000000290	COPZ1	0.00106178	1.09445	0.999816	1.14575	0.412676	1.42761	0.010221	1.5738	0.000286301
100156773	ENSSSCG00000007067	JAG1	0.157617	1.00437	0.999816	-1.13028	0.699787	-1.0681	0.768719	-1.4191	0.0452629
100156776	ENSSSCG00000005646	NA	0.304701	1.00759	0.999816	1.0876	0.677191	1.19329	0.160801	1.06969	0.558459
100156778	ENSSSCG00000006626	PI4KB	0.481332	1.02096	0.999816	1.07464	0.675583	-1.03513	0.780682	-1.05882	0.557749
100156780	ENSSSCG00000010085	SDF2L1	0.005049	1.32592	0.999816	1.18992	0.849863	3.12868	0.0263279	3.75992	0.00266075
100156782	ENSSSCG00000004990	LRFN5	0.466593	-1.04555	0.999816	1.30511	0.810449	-1.01613	0.985726	-2.09551	0.289579
100156785	ENSSSCG00000006059	NCALD	0.0355674	-1.09352	0.999816	1.05349	0.931526	-1.08676	0.805263	-1.95593	0.0119085
100156790	ENSSSCG00000001951	PSMA6	0.720061	1.05666	0.999816	1.01597	0.9307	1.06248	0.502265	1.06938	0.35339
100156794	ENSSSCG00000009868	RBM19	0.198023	1.00342	0.999816	-1.20878	0.341667	-1.04302	0.789292	1.04027	0.759166
100156798	ENSSSCG00000007431	CTSA	0.169667	-1.03241	0.999816	-1.10886	0.677977	-1.15644	0.358423	1.14579	0.302195
100156799	ENSSSCG00000011893	COX17	0.156849	1.2219	0.999816	1.0198	0.963883	1.21551	0.326269	1.41008	0.046884
100156800	ENSSSCG00000004293	SNX14	0.76127	-1.08676	0.999816	-1.10504	0.681107	-1.08049	0.635773	-1.14461	0.288943
100156801	ENSSSCG00000001474	RXRB	0.65331	-1.03778	0.999816	-1.02689	0.928899	-1.1467	0.343225	-1.09096	0.489342
100156808	ENSSSCG00000006898	MTF2	0.100393	-1.01088	0.999816	-1.08913	0.612797	-1.04419	0.725579	-1.26432	0.0245594
100156811	ENSSSCG00000006081	RPL30	0.00134129	1.11699	0.999816	1.16349	0.321484	1.14247	0.198765	-1.29096	0.00772956
100156816	ENSSSCG00000005486	KIF12	0.196147	-1.22308	0.999816	1.08996	0.851982	-1.12619	0.681775	-1.50331	0.104387
100156818	ENSSSCG00000010525	NA	0.200174	1.04065	0.999816	1.00505	0.983295	1.09009	0.424675	1.18816	0.0585689
100156819	ENSSSCG00000005440	FAM206A	0.123458	1.07864	0.999816	-1.14422	0.63079	1.07526	0.714242	1.27541	0.11304
100156824	ENSSSCG00000009872	PLBD2	0.994867	-1.01473	0.999816	1.01574	0.972552	1.00407	0.987876	1.04682	0.822168
100156829	ENSSSCG00000001493	NA	0.179999	1.31447	0.999816	1.14854	0.584963	1.07089	0.720087	1.04558	0.794258
100156847	ENSSSCG00000005087	SIX1	0.211566	-1.41374	0.999816	-1.22282	0.789643	-2.1487	0.145444	1.06722	0.88709
100156850	ENSSSCG00000006799	LRIF1	0.812682	-1.12169	0.999816	-1.02596	0.943144	-1.11829	0.55085	-1.07064	0.684278
100156851	ENSSSCG00000004472	IRAK1BP1	0.243107	-1.17705	0.999816	-1.26966	0.531299	-1.61456	0.0934283	-1.27831	0.316126
100156860	ENSSSCG00000001778	NA	0.311248	1.36373	0.999816	-1.10727	0.871423	-1.16232	0.700189	1.03339	0.929497
100156861	ENSSSCG00000006201	ARFGEF1	0.017466	1.01732	0.999816	1.07573	0.6764	1.25954	0.0468015	1.29135	0.00919669
100156865	ENSSSCG00000010734	OAT	0.0937705	1.01703	0.999816	1.00902	0.987603	1.33831	0.244033	1.55369	0.040761
100156869	ENSSSCG00000002266	CHD2	0.478739	1.06524	0.999816	1.12269	0.661485	1.13268	0.472145	1.24704	0.128304
100156871	ENSSSCG00000001075	DEK	0.187579	-1.04269	0.999816	-1.04491	0.820558	-1.03047	0.813772	-1.21091	0.0423958
100156879	ENSSSCG00000011356	UQCRC1	0.774606	-1.01262	0.999816	-1.04183	0.859558	-1.04398	0.762021	-1.1081	0.32094
100156880	ENSSSCG00000012134	PIGA	0.00063179	1.05345	0.999816	-1.04133	0.939001	1.13087	0.649179	2.65284	0.00023568
100156882	ENSSSCG00000001817	FURIN	0.00317147	-1.15254	0.999816	1.17507	0.626968	1.07923	0.751816	1.92837	0.00168192
100156892	ENSSSCG00000025869	NA	0.229948	-1.08037	0.999816	-1.02306	0.971085	1.30342	0.335828	-1.28674	0.36941
100156895	ENSSSCG00000006347	NA	0.0991956	1.00532	0.999816	-1.2488	0.535676	-1.3672	0.217087	-1.73434	0.035938
100156897	ENSSSCG00000015780	STOX2	0.0324962	-1.1008	0.999816	-1.09302	0.63412	-1.32767	0.0379289	-1.35125	0.0130654
100156905	ENSSSCG00000001005	PSMG4	0.00218043	1.12183	0.999816	-1.05893	0.759558	-1.0192	0.892146	-1.49102	0.00198885
100156908	ENSSSCG00000006463	PEAR1	0.00193417	1.04677	0.999816	-1.092	0.646194	-1.15738	0.229587	-1.59532	0.000673568
100156912	ENSSSCG00000006382	SLAMF6	0.436828	1.08422	0.999816	1.08146	0.864097	-1.07646	0.809577	-1.28796	0.31163
100156913	ENSSSCG00000006371	USF1	0.337967	-1.06416	0.999816	1.00017	0.999313	-1.15037	0.189339	-1.07376	0.443286
100156915	ENSSSCG00000005890	ZNF7	0.0103333	1.00387	0.999816	-1.19324	0.230245	-1.2707	0.0308708	-1.25526	0.0147745
100156916	ENSSSCG00000007540	CABLES2	0.00137791	-1.12128	0.999816	-1.12927	0.515288	-1.29513	0.0573678	-1.85083	0.000198087
100156917	ENSSSCG00000027865	GALC	0.0962092	1.05315	0.999816	-1.1101	0.744781	-1.2642	0.251695	1.21825	0.248815
100156925	ENSSSCG00000006242	IMPAD1	0.000366992	1.11588	0.999816	1.0223	0.943989	1.3499	0.0547199	2.0079	9.58e-05
100156927	ENSSSCG00000010790	ECHS1	0.805512	1.07127	0.999816	1.09119	0.754268	1.13152	0.476753	1.12884	0.392034
100156930	ENSSSCG00000002351	NA	0.132141	1.15398	0.999816	1.17171	0.619509	1.47634	0.0667276	1.34998	0.08101
100156934	ENSSSCG00000002309	PLEKHD1	1.93e-06	1.70888	0.999816	4.38562	0.0138741	7.12577	0.000435442	19.2905	4.03e-07
100156937	ENSSSCG00000001134	NA	0.435456	2.21231	0.999816	1.28295	0.940402	3.96781	0.322455	4.78095	0.181616
100156938	ENSSSCG00000011681	TRPC1	0.275502	-1.20749	0.999816	-1.22376	0.423628	-1.322	0.127371	-1.13662	0.43105
100156939	ENSSSCG00000011662	COPB2	0.00269384	1.06342	0.999816	1.07848	0.813329	1.50376	0.0384992	1.84036	0.000935112
100156944	ENSSSCG00000020912	NA	0.00429618	-1.51939	0.999816	-1.60323	0.211567	-2.45056	0.010221	-3.19719	0.000799397
100156952	ENSSSCG00000007314	EPB41L1	0.00407651	1.02771	0.999816	1.55179	0.0913966	1.35888	0.0615211	-1.04119	0.796632
100156959	ENSSSCG00000006858	OLFM3	0.144386	-1.02057	0.999816	1.27695	0.523256	1.23559	0.440727	-1.29593	0.321158
100156964	ENSSSCG00000016096	PPIL3	0.549535	-1.01653	0.999816	-1.09536	0.625983	1.01524	0.919066	-1.10275	0.354368
100156966	ENSSSCG00000001903	EDC3	0.898814	-1.00205	0.999816	1.03501	0.856276	1.0579	0.614186	1.01637	0.875821
100156967	ENSSSCG00000024316	COX5A	0.452427	1.08326	0.999816	-1.06652	0.851488	1.08804	0.681496	-1.12726	0.448822
100156971	ENSSSCG00000009788	DENR	0.000397154	-1.07702	0.999816	-1.24999	0.135358	-1.11001	0.272421	-1.62857	6.77e-05
100156972	ENSSSCG00000009763	ZNF664	0.249138	-1.00217	0.999816	1.20301	0.325258	1.10526	0.465652	1.06987	0.59501
100156979	ENSSSCG00000002525	TRAF3	0.0172912	-1.15195	0.999816	-1.18786	0.524776	-1.46764	0.0540368	1.18692	0.265861
100156984	ENSSSCG00000004109	ZC3H12D	0.146608	1.16033	0.999816	-1.11566	0.88142	-1.78988	0.190844	-1.65643	0.204927
100156988	ENSSSCG00000012624	SLC25A43	0.0596062	-1.05739	0.999816	-1.07858	0.6169	-1.24938	0.0435783	-1.20901	0.0430076
100156989	ENSSSCG00000010686	BAG3	0.00495557	-1.11399	0.999816	-1.07405	0.851869	-1.155	0.517657	1.70885	0.00561728
100156991	ENSSSCG00000012594	IL13RA2	0.0294131	1.33647	0.999816	2.38684	0.120081	1.96087	0.0837579	1.18531	0.666648
100157000	ENSSSCG00000004420	TRAF3IP2	9.1e-06	1.01892	0.999816	1.18242	0.384583	1.23994	0.11241	2.80824	2.26e-06
100157001	ENSSSCG00000011243	GOLGA4	0.00131302	1.03354	0.999816	1.10785	0.635628	1.33488	0.0487865	1.71181	0.000326533
100157004	ENSSSCG00000005277	GCNT1	0.595263	-1.1916	0.999816	1.00062	0.999248	-1.21816	0.457804	-1.22673	0.378984
100157006	ENSSSCG00000025788	NA	0.57068	-1.03999	0.999816	1.33284	0.711799	1.17198	0.78282	1.59837	0.262102
100157009	ENSSSCG00000010385	VSTM4	0.121813	1.25986	0.999816	1.03138	0.950907	1.18181	0.518524	-1.33329	0.238116
100157017	ENSSSCG00000005776	NA	0.199704	1.06957	0.999816	1.20464	0.518875	1.32409	0.153089	-1.02345	0.91489
100157026	ENSSSCG00000004164	MTFR2	0.0853688	1.31988	0.999816	-1.0329	0.977246	1.02737	0.968567	-3.12726	0.0584827
100157028	ENSSSCG00000005506	MEGF9	0.0656298	-1.23196	0.999816	-1.55975	0.259129	-1.92459	0.0384992	-1.30141	0.286354
100157029	ENSSSCG00000000925	C12orf29	0.166432	-1.02849	0.999816	-1.18027	0.28541	-1.13095	0.244833	-1.02081	0.842849
100157033	ENSSSCG00000000063	POLR3H	0.0407869	-1.06322	0.999816	-1.32491	0.179691	-1.3291	0.0562977	-1.29447	0.0455422
100157034	ENSSSCG00000000040	SEPT3	0.618905	-1.30202	0.999816	-1.12395	0.934404	-1.20611	0.821042	1.55055	0.465302
100157036	ENSSSCG00000004088	NA	0.0236564	1.10398	0.999816	1.05198	0.874717	1.14989	0.433172	-1.42294	0.032589
100157037	ENSSSCG00000027053	PACSIN1	0.14902	-1.07285	0.999816	1.50491	0.585428	1.5531	0.382044	-1.6924	0.330415
100157039	ENSSSCG00000004577	ICE2	0.356906	-1.07707	0.999816	-1.08242	0.675583	1.01459	0.922004	-1.16246	0.153093
100157040	ENSSSCG00000010307	FUT11	0.816841	1.01974	0.999816	1.06939	0.829779	1.08086	0.695288	1.15631	0.367872
100157041	ENSSSCG00000009578	NA	0.19228	-1.11653	0.999816	-1.27797	0.405656	-1.31299	0.196104	-1.50574	0.0472775
100157042	ENSSSCG00000016399	STAM2	0.376997	1.04218	0.999816	1.15908	0.495834	1.15436	0.346984	1.2173	0.139944
100157043	ENSSSCG00000012424	ABCB7	0.0905594	1.01916	0.999816	1.13712	0.609009	1.36084	0.0661258	1.02077	0.897448
100157047	ENSSSCG00000026424	NA	0.0551369	1.03684	0.999816	1.21269	0.316287	1.2696	0.0822255	-1.0225	0.877191
100157051	ENSSSCG00000010566	FBXW4	0.562553	-1.03094	0.999816	1.03605	0.914161	1.01775	0.933836	-1.16589	0.303112
100157055	ENSSSCG00000009903	COQ5	0.458189	-1.02093	0.999816	-1.06236	0.82916	-1.03771	0.843121	-1.2338	0.14319
100157057	ENSSSCG00000024216	MIEF1	0.80445	1.05256	0.999816	-1.03358	0.906627	1.07043	0.662397	1.05353	0.69904
100157060	ENSSSCG00000015766	WDR17	0.131749	1.36323	0.999816	-1.03249	0.969468	-1.59474	0.267101	-1.26481	0.534286
100157063	ENSSSCG00000005386	STX17	0.440335	1.02388	0.999816	-1.01943	0.936802	1.00107	0.99454	1.13776	0.19865
100157065	ENSSSCG00000010432	NA	0.00154901	1.29302	0.999816	1.84994	0.300456	3.99911	0.00596971	-1.12008	0.809726
100157067	ENSSSCG00000027410	CBFA2T2	0.192141	-1.07894	0.999816	-1.0907	0.708114	-1.19185	0.232446	-1.32898	0.041059
[truncated: 7,393 more rows]
