# Supplementary material for: Transcriptional profiling of swine mammary gland during the transition from colostrogenesis to lactogenesis using RNA sequencing
Source: BMC Genomics. 2018 May 3;19:322. doi: 10.1186/s12864-018-4719-5 (PMC5934875; doi:10.1186/s12864-018-4719-5)
Supplement: Supplementary file 4 — Provides complete list of upstream regulator resulting from Ingenuity Pathway Analysis (IPA) analysis. Moreover, it provides additional discussion points, omitted from the main body of the manuscript. (XLSX 20 kb) [file 12864_2018_4719_MOESM4_ESM.xlsx]

## Sheet: -2vs-14 comparison
Upstream Regulator	Expr Fold Change	Molecule Type	Predicted Activation State	Activation z-score	p-value of overlap	Target molecules in dataset
XBP1		transcription regulator	Activated	5.436	6.23e-14	APBB2,APP,ARFGAP3,CALR,COPB2,COPE,COPZ1,CREB3L1,DAD1,EDEM2,GGCX,GOLGA3,GOLGA4,GOLPH3L,KDELR3,LMAN2,NUCB2,ORMDL3,PDIA3,PDIA4,PDIA6,RPN1,RPN2,SDF2L1,SEC61A1,SEC61B,SERP1,SRPRA,SSR2,SSR3,YIF1A
SREBP1		transcription regulator	Activated	2.227	0.00594	ACSL1,BHLHE40,CYP7A1,FADS1,GPAM,GRSF1,GSR,IL10,LGALS3,LSS,PCK2,RDH11,STXBP1
ATF6		transcription regulator	Activated	2	0.0076	APP,CALR,DERL3,NUCB2,PDIA4,UNC13B
FOS	-1.556	transcription regulator	Inhibited	-2.102	0.00274	ANXA4,APLN,AQP3,ARF1,B4GALT1,Ccnjl,CRABP2,CTSV,EDN1,FOLR2,FOXA1,GSR,IL10,KRT8,LGALS3,MET,MXD1,PGAM2,PLAUR,RARG,RBBP4,RBBP7,RIPK4,SDC1,SNX3,SUMO2,VIM,XDH
KLF4	-1.194	transcription regulator	Inhibited	-2.156	0.00104	ACVR1,CITED1,CRABP2,CTNNB1,CYP1A1,DSP,DUSP1,HES1,HEY2,IL10,NOS3,NOV,NRP1,NTF4,PLAUR,TWIST2,VIM
FBXW7	-1.023	transcription regulator	Inhibited	-2.209	0.000137	APP,CD36,CREB3L1,DGAT1,FGFBP1,GPAM

## Sheet: +1vs-14 comparison
Upstream Regulator	Expr Fold Change	Molecule Type	Predicted Activation State	Activation z-score	p-value of overlap	Target molecules in dataset
XBP1		transcription regulator	Activated	6.084	1.09e-28	ALG2,APBB2,APP,ARCN1,ARFGAP3,BET1,BLZF1,CALR,CAT,COPB2,COPE,COPZ1,CREB3,CREB3L1,CXCL2,DAD1,DDIT3,DDOST,DNAJB11,DNAJB9,DNAJC3,EDEM2,EIF2AK3,ERP29,FKBP2,FKBP7,GGCX,GOLGA3,GOLGA4,GOLPH3L,GORASP2,HLA-DRA,HSP90B1,HSPA13,HYOU1,ICAM1,KDELR3,LMAN1,LMAN2,MAP1LC3B,MGAT2,MOGS,MYC,NOS2,NR1H3,NUCB2,ORMDL3,PDIA3,PDIA4,PDIA6,PIGA,PRNP,RABAC1,RPN1,RPN2,SDF2L1,SEC11C,SEC23B,SEC31A,SEC61A1,SEC61B,SEC61G,SEC63,SERP…
IRF7	1.988	transcription regulator	Activated	4.693	5.07e-05	ADAR,CASP4,CCL8,CD40,CD69,CMPK2,CXCL10,DDX58,GBP1,HERC5,IFI44,IFIT1,IFIT3,IL15,IRF7,IRF9,ISG15,JAK2,MAP3K8,MCL1,MX1,NAMPT,PARP14,PSME1,PSME2,RSAD2,STAT1,STAT2,TLR4,TMBIM6,UBA7,UBE2L6,USP18,ZBP1,ZC3HAV1
TP53	-1.703	transcription regulator	Activated	4.254	7.57e-39	ACAT1,ACP2,ACSL3,ACTA2,ACTL6A,ACTN4,ADAMTSL4,ADH5,AHCY,AIFM2,AKR1B1,ALDH18A1,ALDH4A1,ANKH,ANTXR1,ANXA4,APBB2,APOE,APP,ARAP2,ASF1B,ASXL1,ATF3,ATG2B,ATG4A,ATXN1,AURKA,AURKB,BCAP31,BCL3,BHLHE40,BLZF1,BNIP3,BRCA1,BTG1,BTG2,C1QC,CA9,CALU,CAMK2N1,CARHSP1,CARS,CASP2,CASP4,CASP9,CAT,CCNA2,CCNB1,CCNB2,CCNE2,CCNG1,CCNL1,CD47,CD59,CDC20,CDC6,CDK1,CDK2,CDKN2D,CEP55,CGREF1,CITED2,CKAP2,CKM,CNN1,COL1A2,COL4A1,…
NUPR1		transcription regulator	Activated	4.1	8.02e-13	ACSS1,ANP32A,ARMC7,ATF3,AURKA,B3GAT3,BNIP3,BRCA1,BTG1,C8orf58,CAMK2N1,CASP2,CCNA2,CCNB2,CCNF,CDCA3,CDK2,CENPC,CENPI,CITED2,COL1A2,CROT,CXADR,CXCR4,CYR61,DDIT3,DGCR8,DHCR24,DNMT3B,DSN1,DUSP5,E2F8,ELL2,ERCC6L,ESPL1,EXO1,FANCD2,FCF1,FCHSD2,FLVCR1,FOXO3,FUCA1,GK,GPCPD1,GRAMD3,GSTA4,HJURP,HK2,IL13RA1,ITPR3,KIF11,KIF20A,KIF2C,KIFC1,KXD1,LMNB1,LRP8,MGLL,MGME1,MMD,MXD1,MYC,MYD88,NAAA,NCKIPSD,NEIL3,NFIL3,…
NFATC2	2	transcription regulator	Activated	4.092	3.23e-05	ABCA1,CCNA2,CCNB1,CCNF,CD40,CITED2,CMPK2,CRYAB,CX3CR1,CXCL10,DAB2,DGKA,E2F5,FGL2,HDAC1,IFIT3,IL10,IL15,IL18,IRF7,ISG15,MERTK,MYC,NFKBIZ,PDZD2,PLK2,PTPRK,RSAD2,SRC,STAT1,STAT2,TLR3,USP25
CDKN2A		transcription regulator	Activated	3.973	1.52e-11	ASF1B,AURKB,BTG2,CAPG,CCNA2,CCNB1,CCNG1,CDCA5,CDCA7L,CDK1,CDK2,CDKN2C,CDKN2D,CENPK,CHAF1A,CITED2,CNOT6L,CTGF,CXCL10,DCK,DCTN4,DDR1,DONSON,DUSP1,Esrra,FANCA,FBL,FOS,FOXA1,GADD45G,GNA13,GNL3,HOXB9,IL15,ITGAV,ITGB3,JAK2,JUN,KCNK1,KIFC1,LGALS3,MAD2L1,MCL1,MCMBP,MELK,MYC,MYCN,NPM1,ODC1,P4HA2,PCNA,POLD2,POLK,RAB27A,RAD51AP1,RBBP7,RFC4,RRM2B,SERPINE1,SH3BP2,SKP2,TCF19,TLR4,TNFRSF1A,TP53,TP53INP1,UBR7,VI…
IRF3	1.356	transcription regulator	Activated	3.721	0.00108	ADAM9,ANXA4,B2M,B4GALT5,CD69,CMPK2,CXCL10,DDX58,GBP1,IFI44,IFIT1,IFIT3,IL10,IL15,IRF5,IRF7,ISG15,MARCH6,NOS2,PARP14,PRNP,RSAD2,STAT1,STAT2,TFAP2C,TLR3,TLR4,TNFAIP3,UBE2L6,USP18,VIM,ZBP1
SREBP1		transcription regulator	Activated	3.517	2.98e-05	ABCA1,ACACB,ACADS,BHLHE40,CFD,CXCL10,CYB5A,CYP51A1,CYP7A1,DBI,DPY19L3,FADS1,FADS2,FDPS,GRSF1,GSR,HK2,HMGCS1,HSPA13,IDH1,IL10,INSIG1,LGALS3,LPIN1,LSS,MSMO1,NOS2,NPC1,NR1H3,NSDHL,PCK2,PPAT,RDH11,SCD,SERPINE1,SQLE,STARD4,STXBP1,SUCLG1,TM7SF2,TP53
RB1	-1.014	transcription regulator	Activated	3.509	1.97e-06	ACTC1,ANGPT2,ASF1B,ATP6V1D,AURKB,BNIP3,BRCA1,CASP4,CASP9,CCNA2,CCNB1,CCNE2,CDC6,CDCA5,CDCA7L,CDK1,CDK2,CENPK,CHAF1A,CHRNB1,CITED2,CKM,CNOT6L,COL4A3BP,CSN2,CTGF,DCK,DCTN4,DDIT3,DONSON,Esrra,FANCA,FOS,KCNK1,KIT,LACTB,LCK,LIG1,MCM2,MCM3,MCMBP,MELK,MTOR,MYB,MYC,ORC1,PARP1,PCLAF,PCNA,PGAM2,PGRMC1,PIM1,PSEN2,PTGS1,RAB27A,RAD51,RAD51AP1,RFC4,RSL1D1,SDHD,SERPINE1,SH3BP2,SKP2,SOD2,SRPRA,TCF19,TOPBP1,TP53,…
KDM5B		transcription regulator	Activated	3.434	5.79e-07	ARL6IP5,AURKA,BRCA1,BUB3,CCNB1,CDCA3,CDK1,CLDN1,CTGF,CYB5A,DDIT3,DHCR24,DLGAP5,FOXA1,HMMR,HSD17B8,INSIG1,ISG15,KIF2C,LRCH4,MAPK8IP3,MCM2,MCM3,NEDD9,OSER1,PBK,PGR,PSIP1,RNF40,SNRPD1,SOX9,SWAP70,TNFSF13,TOP2A,UBR7
IRF5	-2.296	transcription regulator	Activated	3.206	0.000836	CMPK2,CXCL10,CXCL2,CXCR4,DDX58,IFI44,IFIT1,IFIT3,IRF5,IRF7,ISG15,NAMPT,PRKRA,RSAD2,STAT1,STAT2,UBE2L6
ECSIT	-1.026	transcription regulator	Activated	2.942	0.00148	BCL3,CD83,IRF7,NFKBIA,NFKBIE,PIM1,RELB,SOD2,TNFAIP3
SMARCB1	-1.466	transcription regulator	Activated	2.863	2.01e-06	ACAT1,ACTR2,AURKA,BAG3,BNIP3,BTG1,CCNA2,CDC6,CDK1,CDKN2C,CIDEB,COL1A2,CXCR4,DSC2,F10,F11R,FASTK,FOS,GJB1,HES1,HP,KIF11,LBP,MCM2,MCM3,MX1,MYC,PGLYRP1,PLK4,POLA1,PRKAB2,RAB3B,RAD51AP1,RFC5,SKP2,SMARCB1,SMC4,SPARC,TP53
RELA	1.089	transcription regulator	Activated	2.856	8.22e-06	ACTA2,ACTN4,AHR,ALCAM,APOE,APP,ARFGAP3,ARHGDIB,B2M,BCL3,BEX2,BLVRA,BTG2,CD14,CD40,CD59,CD69,CFB,CHI3L1,CITED2,COL1A2,COL4A3BP,CSN2,CTGF,CTSB,CXCL10,CXCL2,CXCR4,CYBB,DDIT3,DUSP1,EPAS1,ERAP1,FOS,FSCN1,GBP1,GRK5,HES1,ICAM1,IL10,IRF7,ISG15,JUN,KIT,LUM,MST1R,MT-CYB,MYB,MYC,NAMPT,NFKBIA,NFKBIB,NFKBIE,NOS2,ORAI1,PRDX6,PRKCD,RELB,SAA1,SOD2,SOX9,STIM1,SYTL1,THOC1,TLR2,TNFAIP3,TP53,TWIST2,VIM,XIAP
CREB1		transcription regulator	Activated	2.819	3.98e-05	ABCA1,ADORA2A,APOE,ATF3,ATP2B4,ATP6V0D1,AURKA,BAG3,BCAP29,BHLHE40,BNIP3,BTG2,CADPS2,CARS,CCNA2,CCNB1,CCNB2,Ccnjl,CGREF1,CLMP,CNN1,COCH,CRYM,CSRP2,CXCL2,CXCR4,CYP51A1,CYR61,DCX,DGKA,DUSP1,ENTPD1,ESD,FGF13,FGL2,FOS,GADD45B,GADD45G,GDF11,GLA,GLS,HLA-DQB1,HLA-DRA,HMGCS1,HSD11B1,IRF7,JUN,KDELR3,KIAA1549L,LAPTM4B,LCN2,LGALS8,LITAF,LMO1,LSM11,LSS,MCL1,MEST,MRPS18B,MSMO1,MVK,MYC,NFIL3,NNAT,NOS2,NPC2,NREP…
STAT1	1.642	transcription regulator	Activated	2.797	9.82e-06	ABCA1,ALDH1A3,ANGPT2,APOE,B2M,BATF2,BCL6,BTG1,CASP2,CASP4,CD14,CD40,CDK2,CFB,CLIC5,CMPK2,CSN2,CXCL10,CXCL2,FCER1G,FCGR2B,FGL2,FOS,FURIN,GBP1,HES1,HTRA1,ICAM1,IFIT1,IFIT3,IL10,IL15,IRF5,IRF7,IRF9,ISG15,JAK2,JUN,LCN2,LY96,MX1,MYC,NOS2,PARP9,PIM1,PSME1,PSME2,RSAD2,SMARCB1,STAT1,STAT2,TAPBPL,TLR3,TLR4,TP53,UBD,USP18
CEBPA		transcription regulator	Activated	2.786	2.05e-05	ABCA3,AKR1B1,ANPEP,ARL6IP5,BTG1,BTG2,CA2,CCNA2,CCNB2,CD14,CFD,CHI3L1,COL1A2,CRABP2,CREG1,CSN2,CTSK,CXCR4,CYP7A1,F8,FOS,FOXM1,FOXO3,G0S2,GBP1,GGH,GLRX,GRHL3,GSTP1,H1FX,HGF,HP,HSD11B1,ICAM1,ID2,IL10,ISG15,JUN,KCNMB1,KRT14,LCK,LCN2,LITAF,LTF,MT-CO1,MYC,MYCN,NFATC2,NFIL3,NRP1,OXTR,PCNA,PLXND1,PPARA,PPARD,PTGS1,PTPRC,S100A9,SAA1,SCAP,SCD,SERPINE1,SMPDL3A,SOD1,SOD2,SPP1,TFAP2A,TNFRSF1A,UBE2I,VCAN,VDR,Z…
ID3		transcription regulator	Activated	2.777	0.00132	BCL3,BCL6,CCNB1,CCNE2,CCNG1,CD72,CD83,CDC6,CDK1,CDKN2C,CXCR4,DUSP1,FCER1G,FOXO3,GADD45B,GADD45G,GNL3,HOMER2,ICAM1,IL10,IL10RA,IL17RB,IRF5,ITGB3,JAK2,MAP3K14,MYB,MYC,RPS6KA2,TNFRSF1A,TNFSF11,TP53,ZBTB16
EPAS1	2.056	transcription regulator	Activated	2.586	2.24e-07	ANGPT2,ANGPTL4,ATG5,BHLHE40,BNIP3,C1QA,CA9,CAT,CCR5,CDCP1,CHMP2B,CITED2,CKM,CKMT2,CLDN1,CTGF,CXCL2,CXCR4,CYP51A1,DDIT3,FOS,GADD45B,GCHFR,GLS,HMGCS1,ITGAV,ITGB3,LOX,MAFF,MANF,NFIL3,NOS3,NRARP,OMA1,PAN2,RB1CC1,SCAP,SERPINE1,SLC29A1,SOD1,SOD2,SOX9,STC2,TEK,TMEM45A,TNFAIP3
FOXO3	4.974	transcription regulator	Activated	2.573	1.16e-07	BNIP3,CAT,CCNB1,CCNE2,CLDN1,CTGF,CTSV,CXCL10,CYR61,DDIT3,FOS,FOXM1,FOXO3,FOXO4,GABARAPL1,GADD45B,GLUL,GTF2I,IL10,IMPDH2,LCN2,MAX,MXD1,MXD3,MYC,NAMPT,NFKBIA,NOS2,NOS3,PAK1,PRDX3,PRDX5,PRNP,Rcan1,SESN1,SH2B3,SKP2,SOD1,SOD2,TNFRSF1A,UBE2C,VIM,YBX1
HIF1A	-1.027	transcription regulator	Activated	2.523	2.08e-08	ACTA2,ANGPTL4,ANKRD37,APOE,AQP9,ATG9A,ATP7A,AURKA,BHLHE40,BNIP3,BRCA1,CA9,CARS,CCR5,CDCP1,CITED2,CLDN1,CTGF,CTPS1,CXCL2,CXCR4,CYB5A,CYR61,EMC9,EPAS1,FOS,FSCN1,FURIN,GADD45B,GCHFR,GHR,GLYR1,HES6,HK2,HP,ID2,IL10,ITGAV,ITGB3,JUN,KRT14,LOX,MAFF,MANF,MCL1,METTL23,MITF,MST1R,MT-CO3,MT-ND1,MYC,NOS2,NOS3,NPM1,NRARP,P4HA1,P4HA2,PDK1,PKM,PPARA,PROM1,R3HCC1L,SERPINE1,SLC29A1,SLC39A7,SOD2,SOX9,SP1,ST3GAL1,ST…
PDX1		transcription regulator	Activated	2.523	0.00195	ACTG1,AKR1B1,AKR7A2,ATF3,ATG9A,CAMK2N1,CAT,CRELD2,CROT,CXCL2,CXCR4,DUSP5,FH,GALNT18,GRN,ID2,IDH1,INSIG1,JUN,KAT7,LTA4H,MAN1A1,MAOB,MAP2,MITF,MT-ND1,MYC,NQO1,PCNA,PCSK1,RSAD2,SPP1
IRF1	-1.049	transcription regulator	Activated	2.51	2.24e-07	B2M,CASP2,CCNB1,CD40,CDK2,CFB,CXCL10,CXCL16,CXCL2,CYBB,EIF4A3,ERAP1,FGL2,IFIT1,IFIT3,IL10,IL15,IL18,IRF5,IRF7,IRF9,ISG15,JAK2,MX1,MYB,MYC,NOS2,ODC1,PCNA,PIGR,PLA2G16,PSME1,PSME2,RSAD2,SP1,STAT1,STAT2,STAT3,TLR3,TP53
CREM	1.344	transcription regulator	Activated	2.457	0.00144	ABCA1,ACTC1,ANXA4,APOE,ATF3,BHLHE40,BTG2,CCNB1,CRABP2,CYP51A1,DUSP1,FOS,GADD45B,HLA-DRA,HMGCS1,LSS,MCL1,MEST,MSMO1,MVK,NFIL3,NOS2,NPC2,PCSK1,Pln,RYR2,SIAH2,SLC16A1,SMC4
TCF7L2		transcription regulator	Activated	2.438	1.36e-05	ACAA1,ACADL,ACSL3,ADIPOR2,APOD,AQP9,ARAP2,BMP4,CAMK2N1,CARHSP1,CCNYL1,CREB3L2,CSRP1,CTGF,CTNNAL1,CYP51A1,CYP7A1,DHCR24,DHRS7,DRAM2,ENTPD5,EPAS1,EPCAM,EPS15,ERBIN,EVI2B,FH,G2E3,GJB1,GLTP,GLUL,GRAMD3,ID2,IDH1,IL10,KAT2B,LRRN1,MAN1A1,MTMR2,MYC,MYO6,NKAIN1,NPC1,NPC2,PIGA,PPP1R16B,PRRG1,RALGDS,RCBTB1,RHOA,RNASE4,SDC2,SOX10,SPP1,STK17B,STRN,TBC1D14,TMEM125,TSPAN2,TWF1
TCF3	-1.449	transcription regulator	Activated	2.437	0.000185	ACACB,ARSA,ATF3,AURKA,AZGP1,BCL6,CA2,CCNA2,CCNB1,CCNB2,CCNE2,CDC45,CDKN2C,CGREF1,CKM,CTSV,GADD45B,HS3ST1,ID2,JUN,KIF11,KIF2C,KIF4A,KIT,KLHDC2,MAD2L1,MSMO1,MYC,MYCN,NFIL3,PLK4,PTGS1,RACGAP1,RASSF4,RPS3A,SCIN,SEMA3G,SULT2B1,TCF3,TMEFF1,TOP2A,XRCC6
MXI1		transcription regulator	Activated	2.397	0.000104	CCNB1,FOXM1,ID2,IFT20,IMPDH2,MYC,MYCN,ODC1
GATA1		transcription regulator	Activated	2.395	0.000592	ANGPT2,BTG2,CA2,CALR,CD36,CDK2,CDKN2C,CDKN2D,CYBB,CYFIP1,F10,FYB,HHEX,ITGB3,KIT,LYZ,MCM3,MITF,MSH2,MYB,MYC,MYCN,NCL,NFIL3,PCNA,PIM1,POLA2,POLD1,RAD54L,RFC4,RPL22,SCIN,SLC19A1,SLC50A1,SPTB,SRC,SRM,TEK,TOP2A,UAP1,USP25
NFKBIA	1.874	transcription regulator	Activated	2.35	1.59e-08	AMPD3,AURKB,AZGP1,BCL3,BNIP3,BRF2,BTG2,CASP4,CCNA2,CCNB1,CCNE2,CD40,CD69,CDC45,CDC6,CDK2,CDKN2D,CHI3L1,CHI3L2,COL1A2,CP,CRYAB,CSK,CTNNB1,CTSB,CTSZ,CXCL10,CXCL2,CXCR4,DAG1,DDIT3,ERAP1,FGFR4,FOS,FOXM1,FSCN1,GADD45B,GADD45G,GRK5,GRN,HES1,HK2,ICAM1,IL10,IL15,IRX3,ISG15,ITGA2,ITGAV,JUN,LCN2,LITAF,MR1,MT-CO3,MT-CYB,MYC,NBR1,NFKBIA,NFKBIB,NFKBIE,NOS2,OGN,PCNA,PIM1,RABEP2,RELB,RGS4,RPS18,RPSA,S100A9,SCFD…
ATF4	1.621	transcription regulator	Activated	2.289	0.00534	ATF3,CA9,CALR,CANX,CSN2,CTNNB1,DDIT3,DDR2,HSP90B1,IGFBP7,JUN,KLF9,LALBA,LGALS3,MAP1LC3B,MCL1,MID1IP1,NR1H3,OSMR,PCK2,SLC1A5,STAT3,STC2,TNFRSF12A,TNFSF11
SREBP2		transcription regulator	Activated	2.262	3.24e-05	ABCA1,CYB5A,CYP51A1,DBI,FADS2,FDPS,GTF2I,HES6,HMGCS1,IDH1,INSIG1,LSS,MSMO1,MVK,NSDHL,RDH11,SCD,SQLE,STARD4,TM7SF2
RBL1		transcription regulator	Activated	2.208	0.000199	AURKB,CASP4,CCNA2,CDC6,CDK1,CDK2,FOS,HES1,MCM2,MCM3,MTOR,MYC,MYCN,NEK2,ORC1,PCNA,PPP1R8,SKP2,TP53
NFKB1		transcription regulator	Activated	2.204	2.92e-06	ADORA1,AKR1B1,APOE,APP,B2M,BAMBI,BCL3,BTG2,CD40,CD59,CFB,CHI3L1,COL1A2,CREB3,CSN2,CTSB,CXCL10,CXCL2,CYBB,DUSP1,FANCD2,FOS,FSCN1,GBP1,GRK5,ICAM1,IKBKG,IL10,IL18,ISG15,MAP3K8,MCL1,MYB,MYC,NFKBIA,NFKBIB,NOS2,ORAI1,PRKCD,RACK1,RELB,SAR1A,SOD2,SOX9,STAT1,STIM1,SYTL1,TLR2,TNFAIP3,TP53,XIAP
SMARCA4		transcription regulator	Activated	2.161	2.59e-06	ABCA1,ACTA1,ACTA2,ACTN4,AHR,AIM1,ALDH1A3,ALDH2,ARHGDIB,ASCC1,ATG9A,ATP2B4,AZGP1,BAMBI,BMP4,C15orf52,C1orf54,CCNA2,CCNE2,CDC6,CDK2,CDKN2D,CHODL,CKM,CLDND1,CNTN1,CP,CTGF,CTSB,CXCR4,DES,DYSF,ENTPD3,EPHB2,FADS3,FBLIM1,FCHSD2,FMO2,FOS,GADD45G,GBP1,GCHFR,GCLC,GSTO1,GSTP1,HLA-DRA,HS3ST1,ICAM1,IFI30,IFIT1,IGFBP7,ITGAV,JUN,KCNJ2,KIT,LAMA3,LDB1,LGALS3,LOX,LRAT,LUM,MAFF,MAOB,MT-ND2,MXD1,MYB,MYC,NCALD,NFKBIZ…
STAT2	1.684	transcription regulator	Activated	2.147	0.000299	CXCL10,GBP1,GHDC,IFIT1,IFIT3,IL10,IRF5,IRF7,IRF9,ISG15,MX1,RSAD2,SF3A1,USP18
E2F6		transcription regulator	Activated	2.111	1.31e-05	BRCA1,CDC45,CDC6,DCTN4,DHPS,GINS2,LIG1,MCM2,MCM3,MYC,PCLAF,POLA2,RAD51,RAD51AP1,RBBP4,RFC4,RPA2,RYR2,SERPINE1
TOB1	1.099	transcription regulator	Activated	2.111	0.0099	CCNA2,CDK2,HJURP,MBNL2,NBR1,PCBP4,SPDL1,TMED7,TP53,UBE2T,WDHD1
PPARGC1B		transcription regulator	Activated	2.062	0.00568	ABCA1,ACACB,ACADL,ACADM,DHCR24,FDPS,HK2,LSS,MITF,MVK,PDK4,SCD,SQLE
MEF2D		transcription regulator	Activated	2.03	0.0012	ACTA1,CCNE2,CDC6,CDK2,CKM,COL1A2,CTGF,FOS,JUN,MCM3,PCNA,PPARA
CCNE1	1.162	transcription regulator	Inhibited	-2.138	0.00143	BRCA1,CCNA2,CCNB1,CDC45,CDC6,MCM2,PCNA,TP53
CCND1		transcription regulator	Inhibited	-2.274	8.48e-12	ALDH1A3,AURKA,AZGP1,BRCA1,C7,CCNA2,CCNE2,CDC45,CDC6,CDCA7L,CDK2,CDKN2C,CENPH,CENPK,CEP55,CLSPN,CPED1,DHCR24,DONSON,DTL,E2F7,E2F8,ESCO2,FAM83D,FOXM1,GAS2L3,HECTD2,HJURP,HOMER2,HSPB8,ITGAV,ITGB3,KIF11,KIF20A,KIF20B,KIF2C,KIF4A,KLHL24,KRT14,MAFF,MELK,MESDC2,MFSD6,MTMR1,MYC,PBLD,PCLAF,PCNA,PGR,PSMC3IP,PSRC1,PTPRC,RAB3B,RACGAP1,RAD51,RFC5,RMI2,SPC25,SPP1,STARD4,STXBP1,TM7SF2,TP53,TP53INP1,TP53INP2,TSC…
E2F3	-1.447	transcription regulator	Inhibited	-2.463	0.000479	ARPC1A,C1orf198,CCNA2,CCNB1,CCNB2,CDC45,CDC6,CDCA3,CDK1,CDK2,DAG1,HOXB9,MAD2L1,MAL2,MCM2,MCM3,MYB,MYC,MYCN,ORC1,PCLAF,PCNA,POLA1,POLA2,PPP1R8,PTTG1,RAD51,SERPINE1,TOPBP1,UBE2C
TRIM24		transcription regulator	Inhibited	-2.623	7.4e-05	CA2,CMPK2,CNOT6,CSRP1,CXCL10,DDX58,GLUL,IFI44,IFIT3,IRF7,IRF9,ISG15,JAK2,LGALS3,PCLAF,PRPS2,SERPINE1,SPP1,STAT1,STAT2,TLR2,TRIM6-TRIM34,UBA7,USP18
WT1		transcription regulator	Inhibited	-2.624	6.06e-05	AHCY,AMHR2,ANPEP,BTG2,CDC45,CDKN2C,CHAF1B,CIRBP,CKM,COL4A1,CTGF,CTNNB1,CTSV,CXCL10,FDPS,GSR,HSP90B1,IL10,LGALS3,LMAN1,LSS,MCL1,MSLN,MYC,MYCN,NCSTN,NUCB1,ODC1,PCK2,PDIA4,RPL19,SDC1,SERPINE1,SLC35G2,SOX9,SQLE,SQSTM1,TFAP2A,TRAP1,TSPAN5,TYROBP,VDR,YBX1,ZMIZ1,ZNF7
E2F1		transcription regulator	Inhibited	-2.705	1.84e-20	ACADL,ADIPOR2,ANGPT2,AURKA,AURKB,BMP4,BNIP3,BRCA1,BUB3,CA2,CALD1,CALR,CASP9,CCNA2,CCNB1,CCNB2,CCNE2,CCNF,CCT2,CCT4,CDC20,CDC45,CDC6,CDK1,CDK2,CDKN2C,CDKN2D,CITED2,COPS8,CRABP2,CRYAB,CTNNB1,CTSB,CYB5A,DDIT3,DUSP1,E2F8,EIF3I,ERH,Esrra,EXOSC9,FANCD2,FOS,FOXM1,FOXO3,HELLS,HES1,HNRNPK,HNRNPR,HSP90B1,HSPD1,HSPE1,ICAM1,KIT,KRT14,LACTB,LCK,LTA4H,MAD2L1,MAP3K14,MAPK14,MCL1,MCM2,MCM3,MMP16,MSH2,MTBP,MYB,MY…
RCAN1		transcription regulator	Inhibited	-2.752	0.00109	ACTA1,CCNA2,CCNF,CD36,FOS,ICAM1,MYH1,NOS3,SOD1
MYB	-12.288	transcription regulator	Inhibited	-2.85	0.00165	ANPEP,BRCA1,CCNB1,CDK1,COL1A2,COL4A1,COPA,CXCR4,ERBIN,JUN,KIT,MYB,MYC,PCNA,POLA1,SLC1A5,SLC25A3,SPP1,VAV1,VIM
MITF	2.231	transcription regulator	Inhibited	-3.059	2.07e-11	AIM1,ALCAM,APOE,ATP6V1C1,AURKB,BRCA1,CCNB1,CCNF,CD151,CDCA3,CDK2,CENPH,CENPO,CEP55,CHAF1A,CTSK,DSN1,DSTYK,ESPL1,FANCA,FMOD,FOS,GPRIN1,HAUS8,HES1,ITPKB,KIF20A,KIF4A,KIFC1,KIT,LGALS3,LIG1,MCM2,MICAL1,MITF,NCAPD2,NUF2,PIF1,POLD1,POLE2,PSEN2,PSMC3IP,RAB27A,RFC5,RHOQ,RRAGD,SDC1,SEMA6A,SERPINE1,SLC7A8,SNW1,SOX10,SOX9,SPAG5,SPC25,STXBP1,TACC3,TFAP2A,TMEM251,TP53,UBE2C,VAT1
E2F2		transcription regulator	Inhibited	-3.13	9.63e-06	CCNA2,CCNB1,CCNB2,CDC45,CDC6,CDK1,CDKN2C,CDKN2D,MCM2,MCM3,MYB,MYC,MYCN,ORC1,PCNA,POLA1,RAD51,SERPINE1,TOPBP1,TP53
NKX2-3		transcription regulator	Inhibited	-3.201	0.000183	ANGPT2,ANGPTL4,ANKRD37,ARHGDIB,BATF2,BMP4,BTG1,C19orf66,CCNB2,CD36,CEP55,CMPK2,CRYAB,CXADR,CXCL16,DDX58,F2RL1,GALNT15,GBP1,GHR,HMMR,HNRNPA0,MAP2,MYD88,MYO5A,NOS3,NR2F1,PARP10,PARP14,PARP9,RPL23,SAMD9,SRPX,STAT1,STAT2,TXNDC12,UACA,UBA7,UBE2L6,USP18,ZC3HAV1
TAL1	1.003	transcription regulator	Inhibited	-3.282	0.00304	ARSA,AZGP1,BCL6,CCNB1,CD69,CENPU,DSCC1,GALNT7,GUCY1A3,HELLS,ID2,IL10RA,JUN,KIF20A,KIT,LMO1,MAP2,MAP3K1,MCM2,MELK,MEST,MSLN,MYB,MYC,NCAPG,NFKBIZ,RASD1,RIPK4,RPS3A,TMEFF1,TNFAIP3,UBXN1,XRCC6
FOXM1	-3.416	transcription regulator	Inhibited	-3.675	1.12e-05	AURKB,CCNA2,CCNB1,CCNB2,CCNE2,CCNF,CDC20,CDK1,CDK2,CTNNB1,CYP7A1,FOS,FOXM1,KIF20A,LOX,MYC,NEK2,Nes,PCNA,PLK4,PROM1,SKP2,STAT3,STMN1,TOP2A,TP53,TWIST2,VCAN,VIM
TBX2	-1.445	transcription regulator	Inhibited	-4.537	1.36e-09	ASF1B,ATF3,AURKA,AURKB,BHLHE40,CCNA2,CCNB1,CCNL1,CDC6,CDCA3,CDCA5,CDK1,CDKN2C,CHAF1B,CKAP2,DDIT3,E2F7,E2F8,FOXM1,HELLS,LIG1,MAD2L1,MCM2,MXD3,NCAPD2,NFIL3,PKMYT1,SEPT10
MYC	-3.001	transcription regulator	Inhibited	-5.543	8.68e-23	ABCA1,ABCC3,ABCD1,ACAT1,ACSS1,ACTA1,ACTN4,ACVR1,AHCY,ALCAM,ALDH18A1,ANGPT2,ANXA4,ANXA5,APP,ARHGAP25,ATPIF1,AURKB,BCL6,BRCA1,CAMK2N1,CANX,CASP9,CCNA2,CCNB1,CCNB2,CCNE2,CCT3,CD151,CD47,CD69,CDC20,CDK1,CDK2,CHRNB1,CHST15,CITED1,COL1A2,COL4A1,COL4A2,CRABP2,CRYAB,CSRP2,CTNNB1,CTSB,CTSV,CXCL10,DBI,DCTPP1,DDIT3,DKC1,DNPH1,DSP,DUSP1,DUSP5,EEF2,EIF3D,EPCAM,ERAP1,EXOSC7,EZH1,FADS2,FAM129A,FAP,FBL,FMOD,FOS,…
MYCN	-3.43	transcription regulator	Inhibited	-5.901	1.46e-17	ABCA1,ABCA3,ABCC3,ABCD1,ACTG1,ACTN4,B2M,CITED2,COL4A1,CTGF,E2F5,EEF1G,EEF2,EZH1,FAU,HK2,HSPD1,ID2,IGFBP7,ITGA2,MAGT1,MRE11A,MYCN,NCL,NPM1,NUCB1,ODC1,PDIA4,PDK1,PHB,PSMB7,RBBP4,RBBP7,RNF11,RPL11,RPL12,RPL13,RPL18,RPL19,RPL22,RPL23,RPL26,RPL27,RPL29,RPL3,RPL30,RPL35,RPL37,RPL37A,RPL38,RPL4,RPL5,RPL6,RPS13,RPS17,RPS19,RPS20,RPS25,RPS26,RPS28,RPS3A,RPS4X,RPS5,RPS6,RPS8,SDC2,SERPINE1,SORD,SPARC,TAGLN,…
